# Supplementary material for: Riboflavin (VB2) inhibits hepatocellular carcinogenesis by enhancing retinol metabolism and suppressing cell proliferation in Hras12V transgenic mice
Source: Front Oncol. 2026 Mar 11;16:1773897. doi: 10.3389/fonc.2026.1773897 (PMC13012928; doi:10.3389/fonc.2026.1773897)
Supplement: Supplementary Table 1 — Antibodies used for IHC and WB. [file Table1.xlsx]

## Sheet: Sheet1
Table S1. Antibodies used for IHC and WB.
Target Antigen	Host Species	Clonality	Vendor/Manufacturer	Catalog Number	Dilution	Application
anti-Ki67 [B56]	mouse	mAb	abcam	ab279653	1:500	IHC
anti-Actin (2P2)	mouse	mAb	Abmart	M20011	1:2500	WB
anti-Cyclin D1 (92G2)	rabbit	mAb	Cell Signaling Technology	2978	1:1000	WB
anti-Cyclin E1	rabbit	pAb	Proteintech	11554-1-AP	1:800	WB
anti-Mouse-IgG	goat	-	Bioworld	BS12478	1:5000	WB
anti-Rabbit-IgG	goat	-	Bioworld	BS13278	1:5000	WB
