# Supplementary material for: Riboflavin (VB2) inhibits hepatocellular carcinogenesis by enhancing retinol metabolism and suppressing cell proliferation in Hras12V transgenic mice
Source: Front Oncol. 2026 Mar 11;16:1773897. doi: 10.3389/fonc.2026.1773897 (PMC13012928; doi:10.3389/fonc.2026.1773897)
Supplement: Supplementary Table 2 — RT-qPCR primer sequences. [file Table2.xlsx]

## Sheet: Sheet1
Table S1. RT-qPCR Primer sequences.
Genes	Forward Primers	Reverse Primers
Gapdh	GCATTGTGGAAGGGCTCATG	CAGGGATGATGTTCTGGGCA
Rdh16	GGACCAGACCAGCTCAGAAA	CATGCAGTCAGTCACCCCAG
Cyp3a11	AAGCCCTTTCTGACATGGAGA	GGATATCAGGGTGAGTGGCC
Cyp2b10	CATAAGGGAGGCTCTGGTGG	GGTCTTCCAACGTTCCCCAT
Cyp4a10	TCACTGGTTCTTTGGGCATGA	TAGGCCTTGCTTCCCCAGAA
Cyp4a31	GGCGATCAGATCCAAAGGCT	CTGGGGTTAGCATCTTCCGG
Cyp4a32	ACAAATGGGAAAGGCTGGCT	TCCATCCACCTGAACACTGC
Cdkn1a	AACTTCGTCTGGGAGCGC	CAGCAGGGCAGAGGAAGTAC
Mcm2	GCTACGACCCTTCACTGACC	GGCCAGCATCTCATCCTGAA
Mcm3	CACACCCCAAAGACTGACGA	AACACTTCTAAGAGGGCCGC
Mcm4	GGAGGGGTAAATTCCGTGCT	CAGACGTGTACTGGCCTCTG
Mcm5	GTGTGGACCTCGGCTATCAG	CAGTGATGGGGATGCTGGAA
Mcm6	ATGGAGACGGATGAGGGACA	CTCAGGGAGGGCTTGGAAAC
