# Supplementary material for: Riboflavin (VB2) inhibits hepatocellular carcinogenesis by enhancing retinol metabolism and suppressing cell proliferation in Hras12V transgenic mice
Source: Front Oncol. 2026 Mar 11;16:1773897. doi: 10.3389/fonc.2026.1773897 (PMC13012928; doi:10.3389/fonc.2026.1773897)
Supplement: Supplementary Table 3 — Sample sequencing output data quality evaluation. [file Table3.xlsx]

## Sheet: Sheet1
Table S1. Primer sequences for RT-qPCR.
sample	library	raw_reads	raw_bases	clean_reads	clean_bases	error_rate	Q20	Q30	GC_pct
VB2-1	FRAS240150581-1r	50057508	7.51G	46870968	7.03G	0.01	98.76	96.36	48.5
VB2-2	FRAS240150582-1r	52798162	7.92G	50752236	7.61G	0.01	98.8	96.45	48.43
VB2-3	FRAS240150583-1r	49619174	7.44G	47141330	7.07G	0.01	98.83	96.52	49.16
VB2-4	FRAS240150584-1r	44247974	6.64G	42586840	6.39G	0.01	98.79	96.36	48.7
Co.-1	FRAS240150586-1r	41631824	6.24G	39810904	5.97G	0.01	98.82	96.47	48.74
Co.-2	FRAS240150587-1r	47911748	7.19G	45801364	6.87G	0.01	98.8	96.43	48.44
Co.-3	FRAS240150588-1r	47479890	7.12G	45787366	6.87G	0.01	98.82	96.47	47.62
Co.-4	FRAS240150590-1r	49645266	7.45G	47261464	7.09G	0.01	98.8	96.41	48.73
Total reads		383391546		366012472
