# Supplementary material for: Riboflavin (VB2) inhibits hepatocellular carcinogenesis by enhancing retinol metabolism and suppressing cell proliferation in Hras12V transgenic mice
Source: Front Oncol. 2026 Mar 11;16:1773897. doi: 10.3389/fonc.2026.1773897 (PMC13012928; doi:10.3389/fonc.2026.1773897)
Supplement: Supplementary Table 4 — Comparison of clean reads sequence and reference genome. [file Table4.xlsx]

## Sheet: Sheet1
Table S3. Comparison between clean reads sequence and reference genome.
sample	total_reads	total_map	unique_map	multi_map	read1_map	read2_map	positive_map	negative_map	splice_map	unsplice_map	proper_map
VB2-1	46870968	43448080(92.7%)	39963816(85.26%)	3484264(7.43%)	20032760(42.74%)	19931056(42.52%)	19935327(42.53%)	20028489(42.73%)	20551047(43.85%)	19412769(41.42%)	37516798(80.04%)
VB2-2	50752236	46867775(92.35%)	42925738(84.58%)	3942037(7.77%)	21516253(42.39%)	21409485(42.18%)	21398889(42.16%)	21526849(42.42%)	22669507(44.67%)	20256231(39.91%)	40111766(79.03%)
VB2-3	47141330	43499813(92.28%)	40315956(85.52%)	3183857(6.75%)	20194095(42.84%)	20121861(42.68%)	20114825(42.67%)	20201131(42.85%)	21928460(46.52%)	18387496(39.01%)	38293342(81.23%)
VB2-4	42586840	39694760(93.21%)	36528022(85.77%)	3166738(7.44%)	18310509(43.0%)	18217513(42.78%)	18209672(42.76%)	18318350(43.01%)	19621238(46.07%)	16906784(39.7%)	34248146(80.42%)
Co.-1	39810904	36600220(91.94%)	33693681(84.63%)	2906539(7.3%)	16887675(42.42%)	16806006(42.21%)	16803511(42.21%)	16890170(42.43%)	18347594(46.09%)	15346087(38.55%)	31947624(80.25%)
Co.-2	45801364	41744491(91.14%)	38143001(83.28%)	3601490(7.86%)	19121400(41.75%)	19021601(41.53%)	19013863(41.51%)	19129138(41.77%)	20479345(44.71%)	17663656(38.57%)	35883168(78.35%)
Co.-3	45787366	41404154(90.43%)	36754494(80.27%)	4649660(10.15%)	18419303(40.23%)	18335191(40.04%)	18359380(40.1%)	18395114(40.18%)	17825291(38.93%)	18929203(41.34%)	34904894(76.23%)
Co.-4	47261464	43902636(92.89%)	40494588(85.68%)	3408048(7.21%)	20293516(42.94%)	20201072(42.74%)	20200364(42.74%)	20294224(42.94%)	21577437(45.66%)	18917151(40.03%)	38189616(80.8%)
