# Supplementary material for: Riboflavin (VB2) inhibits hepatocellular carcinogenesis by enhancing retinol metabolism and suppressing cell proliferation in Hras12V transgenic mice
Source: Front Oncol. 2026 Mar 11;16:1773897. doi: 10.3389/fonc.2026.1773897 (PMC13012928; doi:10.3389/fonc.2026.1773897)
Supplement: Supplementary Table 5 — Identified DEGs details. [file Table5.xlsx]

## Sheet: Sheet1
Table S4. Detailed information for identified DEGs.
gene_id	BaseMean_DESeq	BaseMean_control_Co.	BaseMean_case_Vb2	FoldChange	log2FoldChange	p-value	q-value	Regulation	Expression_VB2-1	Expression_VB2-2	Expression_VB2-3	Expression_VB2-4	Expression_Co.-1	Expression_Co.-2	Expression_Co.-3	Expression_Co.-4
Adra1a	148.477	77.4328	219.522	2.835	1.50335	1.86222e-09	3.99461e-07	Up	0.658641	0.802195	0.852437	0.745506	0.384322	0.335473	0.183342	0.179277
Cyb561	197.095	286.656	107.534	0.375133	-1.41453	0.000115254	0.00417398	Down	2.48774	1.08595	0.870773	1.16092	3.46491	5.14405	2.57583	3.80841
Col5a1	70.8961	43.6369	98.1552	2.24936	1.16952	0.00117815	0.0231273	Up	0.902189	0.652139	0.504623	0.492393	0.222245	0.275075	0.205206	0.435949
Zfp652	282.524	174.794	390.255	2.23266	1.15876	0.000570554	0.0133275	Up	10.3468	7.28735	6.61309	8.13655	5.65365	3.18362	1.01915	4.72853
Tha1	106.501	153.912	59.089	0.383913	-1.38115	8.7067e-06	0.00057263	Down	1.81286	1.85925	1.71071	1.72439	5.24196	4.3281	5.94401	3.01235
Cdo1	19399.2	9887.68	28910.6	2.92391	1.5479	1.02098e-14	8.3738e-12	Up	713.886	980.132	965.657	994.257	281.347	343.481	318.59	308.938
Syne1	823.76	463.318	1184.2	2.55592	1.35384	1.39075e-05	0.00083224	Up	1.93045	1.43553	1.29015	1.08455	0.770106	0.62072	0.263631	0.601401
Psmb9	355.388	528.73	182.046	0.344309	-1.53823	2.27827e-05	0.00122177	Down	14.5702	5.896	8.64234	7.19716	23.7033	25.6383	36.5557	19.5615
Psmb8	692.682	924.315	461.049	0.498801	-1.00346	2.51261e-06	0.000201341	Down	26.5306	17.5942	21.8565	17.4654	37.5358	42.3255	51.0107	36.5892
Cpeb4	1339.71	693.506	1985.92	2.8636	1.51783	1.0437e-05	0.000670995	Up	17.1587	18.9917	10.5203	10.6299	5.57131	5.06931	3.87282	5.56242
Srd5a1	1635.73	2215.45	1056.01	0.476659	-1.06897	5.01649e-06	0.000362409	Down	28.0393	17.7629	14.8186	16.0607	36.7916	34.0812	49.6834	40.5071
Fads2	15660.1	21467.6	9852.62	0.458953	-1.12358	2.0121e-08	3.30056e-06	Down	252.041	185.699	138.891	173.445	429.86	417.148	437.85	352.439
Acnat2	850.359	277.285	1423.43	5.13347	2.35993	4.33175e-10	1.04134e-07	Up	16.5087	25.7849	27.2663	34.051	3.09244	8.28269	5.79036	3.04435
1810055G02Rik	545.928	731.227	360.63	0.493184	-1.0198	1.12437e-06	0.000101146	Down	6.7688	11.2356	5.43821	10.4789	20.4264	15.7097	15.2159	17.6421
Sec61b	577.551	829.837	325.265	0.391962	-1.35121	0.000174275	0.00542392	Down	43.2157	24.7002	34.3952	28.1239	65.5798	69.6952	120.873	76.6446
Oas1g	23.5575	36.2198	10.8952	0.300808	-1.73308	0.00011525	0.00417398	Down	0.341984	0.335486	0.241486	0.24646	0.826137	0.764152	1.37627	0.909365
Pdk4	117.125	23.9012	210.348	8.80075	3.13763	1.58697e-11	5.39687e-09	Up	3.82017	4.65216	2.30067	2.7074	0.495012	0.203498	0.337354	0.500702
Polr2d	79.3313	111.317	47.3452	0.425318	-1.23339	2.36e-05	0.00126074	Down	2.34293	3.23654	2.458	1.87611	4.21602	5.87229	7.46956	5.77302
Bace1	91.554	44.1294	138.979	3.14934	1.65505	8.80608e-09	1.68196e-06	Up	1.29449	1.51307	1.45216	1.32769	0.587724	0.585035	0.0940466	0.517283
Oas1a	85.1792	133.765	36.5931	0.273562	-1.87006	1.10725e-10	3.21634e-08	Down	1.8104	0.567333	0.919726	0.732896	3.82674	3.32112	3.76704	3.84543
Depp1	585.538	275.542	895.533	3.25008	1.70048	1.02047e-11	3.84553e-09	Up	32.1969	38.1732	42.2243	37.9014	6.95281	11.1155	6.97771	21.4677
Mcu	199.779	96.5926	302.965	3.13653	1.64917	1.25201e-05	0.000769021	Up	5.88871	4.78392	3.4955	3.27131	1.14312	1.47724	0.639584	2.32763
Rcan1	631.506	959.429	303.584	0.316421	-1.66008	1.45113e-14	1.12406e-11	Down	5.96823	6.75557	7.30115	6.5117	19.1913	21.2996	25.5336	17.9343
Riok2	427.059	572.291	281.828	0.492456	-1.02193	2.13033e-06	0.000178935	Down	4.69518	5.48993	4.48531	4.83821	9.75737	11.1728	9.06872	9.71842
Arhgef16	76.8117	106.261	47.3628	0.445723	-1.16578	0.000829443	0.0178747	Down	1.61545	0.452785	0.537768	0.813103	2.34944	2.06266	1.3931	1.89073
Srcin1	7.19902	1.60139	12.7967	7.99098	2.99837	0.000364431	0.00967859	Up	0.0310402	0.081201	0.0306859	0.0502634	0.0083316	0.0159838	0	0
Alpk1	37.6854	51.7191	23.6516	0.457309	-1.12876	0.00172708	0.0301385	Down	0.226544	0.108535	0.145833	0.0649685	0.311814	0.268581	0.209131	0.408163
Clock	948.17	431.555	1464.78	3.3942	1.76307	1.10769e-16	1.71606e-13	Up	8.53376	8.44975	6.77271	8.17699	2.59193	2.23243	1.74684	2.8704
Sp4	128.35	79.9601	176.739	2.21034	1.14427	8.55405e-06	0.000565257	Up	1.01047	1.27058	0.987901	1.05143	0.512479	0.601543	0.386022	0.460594
Arhgap44	10.2603	16.5579	3.96278	0.239329	-2.06293	0.00134134	0.0252392	Down	0.0576813	0.0679023	0.0228092	0.0517311	0.209013	0.253955	0.132947	0.243749
Pfkfb3	607.948	985.209	230.687	0.234151	-2.09449	0.00015826	0.00514365	Down	1.83983	1.40379	1.46129	3.23486	4.71043	7.05996	8.37641	13.8677
Gvin1	59.2038	93.1315	25.276	0.271401	-1.8815	0.00142043	0.0263796	Down	0.240402	0.153566	0.0994849	0.125351	0.526721	0.693093	0.200447	0.871887
Rtn4rl1	196.494	78.2796	314.709	4.02032	2.00731	4.31159e-16	5.74591e-13	Up	3.8966	6.01699	4.77949	5.19342	0.714698	1.17046	1.51533	1.55369
Llgl2	470.147	312.712	627.582	2.0069	1.00497	2.50564e-06	0.000201341	Up	8.17324	9.73782	8.99019	7.76279	5.08841	4.54483	3.6016	4.08633
Myo15b	6.03361	1.38887	10.6783	7.6885	2.9427	0.00112102	0.0220457	Up	0.0749931	0.0441409	0.0642522	0.0504428	0.00603874	0	0.0192054	0.00503024
Prtn3	66.3454	125.421	7.26955	0.057961	-4.10877	0.00262009	0.0402778	Down	1.14392	0.204033	0.308417	0	2.88899	16.0248	4.6606	5.07461
Bcl2l11	108.594	67.4151	149.774	2.22166	1.15164	3.41603e-05	0.0016771	Up	0.521975	0.964456	0.876729	0.96012	0.440719	0.358163	0.279031	0.423204
Rsad2	145.87	93.0334	198.707	2.13587	1.09482	2.38589e-05	0.00126971	Up	2.83079	2.8818	3.06249	2.84415	1.51606	1.33048	0.683919	1.93461
Eps8l2	591.571	336.661	846.481	2.51434	1.33018	0.000111659	0.0041296	Up	17.0827	17.0668	12.3781	11.7796	3.81891	4.95718	3.50468	11.0153
Gbp3	82.7544	112.964	52.5448	0.465146	-1.10424	0.000382151	0.0100345	Down	1.27346	0.374778	0.944192	1.07071	1.61507	2.08406	2.54787	1.63363
Zfp608	57.2616	31.6115	82.9117	2.62283	1.39113	0.00266729	0.0408425	Up	0.84394	0.848097	0.352716	0.44613	0.2652	0.286185	0.166929	0.234717
St6galnac3	18.8493	8.14599	29.5525	3.62786	1.85912	0.00028474	0.00796908	Up	0.102111	0.0745459	0.0774701	0.0532429	0.0172097	0.0220107	0.00304073	0.0430068
St3gal2	49.1957	31.6344	66.757	2.11027	1.07743	0.00152597	0.0275961	Up	0.493584	0.522431	0.423746	0.458685	0.313779	0.158017	0.124741	0.307117
Ppp1r3c	1030.17	663.632	1396.7	2.10463	1.07357	0.000452762	0.0113329	Up	27.1966	34.4059	26.7182	27.1859	23.1088	13.0855	3.82104	15.164
Retsat	3822.38	2337.74	5307.02	2.27014	1.18278	0.000142161	0.00485821	Up	96.1374	130.075	183.946	188.159	56.5053	68.3112	67.4851	71.8334
Nrp2	259.984	144.565	375.402	2.59677	1.37672	6.71353e-06	0.000461117	Up	2.60729	2.27084	2.74978	2.60202	1.66857	0.410949	0.39043	1.49009
Etfdh	3818.05	2458.27	5177.83	2.10629	1.0747	3.34153e-06	0.000260285	Up	91.6418	125.243	141.26	144.217	66.7996	64.1017	37.2804	71.2713
Mrnip	73.102	46.7997	99.4043	2.12404	1.08681	0.00174419	0.0302478	Up	3.48157	2.21662	1.96025	2.378	0.77978	0.934983	1.1219	1.90226
Eif2b3	145.128	194.789	95.4662	0.490099	-1.02885	4.47038e-05	0.00212008	Down	1.23269	1.45824	1.0872	1.27353	2.27717	2.32434	3.24972	2.46836
Wdr91	277.469	172.203	382.735	2.22258	1.15223	6.37877e-05	0.00271985	Up	11.0204	7.59587	8.03357	5.47892	3.6808	3.93043	3.87755	2.98895
Inhbe	863.539	1225.49	501.591	0.4093	-1.28877	5.27684e-05	0.00237339	Down	7.47476	11.0552	14.9145	16.7592	40.918	34.2441	21.2207	26.7018
Them7	165.636	222.662	108.611	0.487786	-1.03568	0.00109526	0.0216612	Down	5.25013	3.38186	3.22043	3.19103	8.9391	10.077	6.80367	5.09144
Upp2	5037.84	8360.77	1714.9	0.205113	-2.28551	0.00034053	0.00925538	Down	4.28033	4.64979	3.92266	6.52917	25.9	39.7068	13.4476	15.8082
Pdia6	4766.92	6407.16	3126.67	0.487997	-1.03506	0.000870066	0.0183808	Down	142.554	57.2734	63.0714	59.6155	135.319	144.291	197.223	184.92
Nrep	578.954	1076.31	81.6015	0.0758162	-3.72135	1.44805e-23	5.04752e-20	Down	4.60471	0.655724	0.752573	0.62445	17.0219	20.91	20.7081	29.1056
Htra4	4.71108	8.51731	0.90485	0.106237	-3.23465	0.00219417	0.0358056	Down	0.0416828	0.0408907	0	0	0.276908	0.241471	0.0533739	0.209694
Tfrc	478.45	732.786	224.113	0.305837	-1.70916	1.30968e-08	2.40275e-06	Down	3.24895	2.93686	1.86308	1.58454	6.5207	10.6446	6.59852	7.82167
Mical2	422.973	258.045	587.9	2.27828	1.18795	7.82008e-08	1.12408e-05	Up	5.53951	4.69536	3.32368	4.06842	2.04285	2.09443	1.77988	1.83947
Ttc39a	33.5058	61.1025	5.90907	0.0967075	-3.37023	3.86614e-13	1.9965e-10	Down	0.175266	0.171936	0.0472543	0.0178621	1.38565	1.12609	1.10172	0.657276
Cfd	34.0097	64.8408	3.17846	0.0490195	-4.3505	0.00019099	0.00582706	Down	0.054816	0.48397	0.162571	0.0614517	1.05936	3.23904	3.64992	7.66622
Mef2c	51.0442	33.2014	68.887	2.07482	1.05299	0.00129205	0.0246781	Up	0.0744375	0.0624655	0.0753611	0.0583134	0.0541626	0.0135081	0.0252644	0.0378985
Avpr1a	412.156	201.412	622.899	3.09266	1.62885	1.82153e-08	3.05996e-06	Up	17.4838	12.1955	11.6725	10.2668	3.08542	4.23116	5.6696	3.71243
Amt	567.316	368.415	766.217	2.07977	1.05642	1.12441e-06	0.000101146	Up	22.221	19.7157	21.6745	19.2368	9.15535	9.8405	7.68243	13.2902
Adamts6	30.1728	15.7142	44.6314	2.84019	1.50599	0.00026367	0.0075181	Up	0.296564	0.267654	0.322497	0.27262	0.143283	0.0893366	0.0227846	0.15516
Adamts7	99.3606	64.328	134.393	2.08919	1.06294	7.54713e-05	0.0031009	Up	0.968739	0.740313	0.666674	0.774006	0.44606	0.310053	0.404345	0.350026
Zhx3	650.14	404.244	896.036	2.21657	1.14833	1.40063e-07	1.84199e-05	Up	10.6383	10.7792	10.0819	12.7608	5.92742	5.00607	2.49907	6.62875
Etnk2	4368.06	5879.15	2856.97	0.48595	-1.04112	2.07526e-05	0.00114369	Down	56.1489	65.6291	67.7479	75.2362	156.065	172.458	115.096	102.681
Sparcl1	52.1732	32.8032	71.5431	2.18098	1.12498	0.000451639	0.0113329	Up	0.74082	1.46694	0.935799	1.15347	0.546826	0.333792	0.649969	0.4417
Slc2a4	72.3804	138.002	6.75901	0.0489776	-4.35173	0.000119316	0.0042877	Down	0.242827	0.0794042	0.0480111	0.108889	2.54194	1.29417	4.70547	1.22159
Slc4a4	1666.39	671.532	2661.24	3.96294	1.98657	7.34897e-07	7.31904e-05	Up	8.87992	17.9194	17.6672	20.4028	4.67358	4.0444	2.06024	5.66875
Nek2	89.4453	57.7106	121.18	2.09979	1.07024	0.00110359	0.0217951	Up	1.68272	1.72	1.62861	1.21364	0.568527	0.681684	0.376693	1.36154
Noct	409.592	581.415	237.768	0.408947	-1.29002	0.003321	0.0472759	Down	1.31548	7.42425	3.48396	4.67906	8.10149	15.2413	7.21606	10.9316
Ccng2	232.687	104.438	360.935	3.45596	1.78909	3.09441e-14	2.15727e-11	Up	9.13942	9.24407	7.17199	6.4746	2.4477	2.04267	2.49107	2.30398
Tbx20	33.2583	20.0527	46.464	2.31709	1.21232	0.00170614	0.0298478	Up	0.469324	0.352499	0.275481	0.394603	0.141719	0.229401	0.11268	0.162321
Mcc	544.304	327.942	760.665	2.31951	1.21382	2.07665e-07	2.53988e-05	Up	2.53423	3.37373	2.23954	2.77118	1.64335	1.09015	0.726248	1.26665
Thra	320.36	212.51	428.21	2.01501	1.01079	7.16395e-06	0.000482545	Up	4.2567	3.7707	3.51723	3.34751	2.05276	1.89545	1.34231	2.12544
Thrsp	12716.6	24219.4	1213.81	0.0501175	-4.31854	3.07351e-05	0.00154707	Down	193.493	16.9166	16.8661	16.6068	1153.28	923.463	2265.17	513.075
Ccdc86	174.006	232.531	115.48	0.496623	-1.00978	2.43666e-05	0.0012918	Down	1.73349	1.7831	2.16292	2.83009	3.61842	4.17287	5.08589	4.28413
Acsm1	3530.34	4805.25	2255.43	0.469368	-1.09121	0.000172112	0.00541054	Down	100.049	44.7561	49.2047	42.9443	118.875	142.959	145.434	98.1537
Gramd4	107.816	56.5106	159.121	2.81578	1.49353	2.34463e-06	0.00019401	Up	1.33032	1.14981	0.782128	0.821232	0.516736	0.291969	0.240133	0.406853
Lgalsl	308.941	168.849	449.032	2.65937	1.41108	9.86761e-07	9.19e-05	Up	8.2553	6.52272	4.96065	4.74597	2.58681	1.99084	2.50317	2.14227
Slc46a3	815.353	1171.86	458.85	0.391558	-1.3527	9.58359e-05	0.00370149	Down	7.979	3.89889	4.32692	4.01561	13.9641	16.5539	13.2575	7.94701
Fam13b	323.222	207.129	439.316	2.12098	1.08473	2.44369e-06	0.000199254	Up	3.15418	3.54143	3.83049	3.61843	1.50083	1.7889	1.08268	2.32283
Abi3bp	43.2436	27.2532	59.234	2.17347	1.12	0.000868893	0.0183808	Up	0.506932	0.663066	0.493192	0.423969	0.204101	0.158488	0.370923	0.226687
Acnat1	1779.92	1158.33	2401.51	2.07325	1.05189	1.04539e-07	1.42901e-05	Up	20.8647	22.889	19.9854	19.4359	8.77949	11.2165	12.1228	8.0454
Ces4a	62.219	103.049	21.3892	0.207564	-2.26837	6.97458e-06	0.000474373	Down	1.01787	0.346428	0.349108	0.232875	1.75635	1.82914	3.51109	2.27815
Tcim	340.77	496.767	184.774	0.371952	-1.42681	9.57048e-05	0.00370149	Down	7.57394	4.07813	5.99562	5.39452	17.815	17.3196	18.5579	8.30801
Rdh16	930.382	606.631	1254.13	2.06737	1.0478	0.000519609	0.0124912	Up	16.8982	15.9418	24.9208	26.9119	11.1365	13.1297	6.10042	10.7503
Ciart	79.0588	141.528	16.5896	0.117218	-3.09274	1.3285e-20	3.08722e-17	Down	0.0211113	0.352072	0.354795	0.804673	3.21293	3.8891	3.62236	2.37898
Dlc1	922.522	581.803	1263.24	2.17126	1.11853	1.95742e-05	0.00109169	Up	3.64636	3.47224	2.35175	2.35298	1.67549	1.16886	1.03453	1.58492
Hcn3	335.817	536.123	135.51	0.252759	-1.98416	0.000388496	0.0101438	Down	3.88669	0.815158	1.84167	1.41233	11.8012	5.46591	9.35299	4.88145
Map4k4	136.284	85.855	186.713	2.17475	1.12085	1.13079e-05	0.000710209	Up	1.4602	1.82383	1.65651	1.58329	0.944502	0.563934	0.633467	0.867047
Pah	21962.3	29828.9	14095.8	0.472553	-1.08145	5.4669e-08	8.37637e-06	Down	370.456	380.977	327.572	376.621	759.581	867.612	796.128	663.171
Lnpep	322.699	209.145	436.252	2.08588	1.06066	0.00044008	0.0110959	Up	4.23351	3.17717	3.05386	3.82363	2.64709	1.33458	0.660854	2.24264
Pnrc1	761.432	411.532	1111.33	2.70048	1.43322	0.00179131	0.0307671	Up	23.8843	29.6015	16.0146	11.2759	4.1098	6.6345	11.2217	7.94908
Rpp38	36.4185	50.3134	22.5237	0.447667	-1.1595	0.00163507	0.0289479	Down	0.269249	0.242122	0.343811	0.251536	0.501374	0.597915	0.732632	0.643394
Bdh2	288.349	403.773	172.925	0.428274	-1.22339	7.40815e-08	1.08214e-05	Down	9.4871	7.57237	7.71621	7.87997	18.2824	20.235	20.5964	17.2684
Nav2	554.148	309.135	799.16	2.58515	1.37025	1.66362e-10	4.5482e-08	Up	0.430471	0.45131	0.343065	0.320236	0.16585	0.166761	0.110242	0.15681
Frmd4a	182.093	265.052	99.1346	0.374019	-1.41882	0.00107661	0.0213835	Down	0.280022	0.208633	0.143669	0.137091	0.685016	0.589324	0.226938	0.565266
Plxna2	598.194	312.866	883.521	2.82396	1.49772	5.43297e-07	5.65313e-05	Up	3.40787	4.10428	2.4262	3.28394	0.86288	1.4257	0.617133	1.79866
Gstt3	1333.2	851.369	1815.02	2.13189	1.09213	4.72486e-08	7.40211e-06	Up	49.7398	47.1979	56.6376	58.5132	26.1072	28.6909	33.2805	11.4374
Cyp4a32	431.738	179.368	684.107	3.81399	1.9313	1.04429e-05	0.000670995	Up	8.68013	23.4348	19.4101	21.7095	4.75489	5.52421	4.1328	4.84644
Clca3a1	136.748	200.22	73.2755	0.365974	-1.45019	1.55135e-08	2.65579e-06	Down	1.29858	0.613706	0.609083	0.52068	1.64864	2.03169	2.31821	2.327
Trmt9b	47.003	16.9856	77.0204	4.53445	2.18093	1.02521e-06	9.40425e-05	Up	0.865393	0.480143	0.610081	0.437364	0.171356	0.0904033	0.0544975	0.214108
Slc19a2	1641.3	1034.85	2247.75	2.17205	1.11906	3.59472e-08	5.69559e-06	Up	34.1795	31.0864	35.8181	38.2219	19.3343	15.6107	13.9725	15.3933
Mcm10	1352.81	2010.44	695.18	0.345786	-1.53205	1.81183e-09	3.94724e-07	Down	11.9943	7.92847	8.55963	8.85417	20.1609	25.0653	28.3456	34.6367
Crat	802.482	328.25	1276.71	3.88945	1.95957	4.86728e-05	0.00224845	Up	5.63351	15.0163	14.5418	17.8194	3.76882	3.58219	3.31533	2.99627
Gnat2	18.7211	28.7207	8.72136	0.30366	-1.71947	0.00353638	0.0495555	Down	0.603395	0.142063	0.0954413	0.0811726	0.903732	0.475388	1.05078	0.6071
Gnat1	714.626	1124.91	304.345	0.270551	-1.88603	9.80923e-10	2.24213e-07	Down	11.1158	6.43868	5.13399	6.76334	34.0329	30.0081	17.9971	27.2153
Nr6a1	131.602	83.1381	180.066	2.16587	1.11495	1.35003e-05	0.000818411	Up	0.71395	0.933845	0.557402	0.681346	0.291873	0.402991	0.295356	0.346274
Peli3	60.365	39.308	81.422	2.07138	1.0506	0.000954905	0.0196375	Up	1.2174	1.08569	1.13056	0.951201	0.341618	0.626884	0.42514	0.729974
Fignl1	10.6291	21.2583	0	0	#NAME?	0.00356584	0.0498182	Down	0	0	0	0	0.160553	0.273789	0.88885	0.0445798
Keg1	2794.89	4631.21	958.578	0.206982	-2.27242	1.11145e-11	4.07816e-09	Down	67.4678	19.749	23.3083	16.4011	119.499	132.558	178.085	183.908
Slc10a2	746.51	1137.58	355.436	0.312448	-1.67831	1.44686e-05	0.000862116	Down	7.75167	4.5602	3.49549	3.43721	9.30319	14.0519	17.952	20.3876
4932438A13Rik	1226.45	621.366	1831.54	2.94761	1.55954	9.15628e-14	5.803e-11	Up	6.34791	6.53285	5.60419	6.49481	2.80285	2.26273	1.13271	2.31282
E2f7	8.94939	14.5822	3.31661	0.227443	-2.13642	0.00254529	0.0396433	Down	0.0247504	0.0161867	0.0326239	0.0462443	0.0996501	0.124263	0.211282	0.0913088
Pdgfa	157.641	229.132	86.1513	0.37599	-1.41123	4.97301e-06	0.000361139	Down	0.679424	0.795516	0.765558	0.51597	1.72071	1.54898	2.53512	1.5289
Pdgfc	71.2845	35.6729	106.896	2.99656	1.58331	0.000408237	0.0105061	Up	2.37173	1.84194	1.14442	1.25028	0.613867	0.588838	0.162693	0.852247
Cyp2c70	8614.33	13131.4	4097.23	0.312017	-1.68031	0.000688288	0.0154042	Down	356.326	68.9014	56.1907	49.3648	272.651	466.843	503.299	460.215
Elovl6	4214.55	7017.04	1412.05	0.201232	-2.31307	1.51369e-05	0.000886778	Down	31.7289	7.04834	5.89386	7.85469	79.4793	48.2544	90.4673	42.8527
Rpia	112.884	159.069	66.6986	0.419307	-1.25392	9.75709e-05	0.00374774	Down	2.93773	1.81868	1.71996	1.85451	6.64888	3.76719	5.55124	3.93146
Pnkd	1214.77	687.462	1742.07	2.53406	1.34145	7.6968e-11	2.28333e-08	Up	28.576	28.3334	24.9474	24.3268	8.4398	10.5792	10.9969	11.9739
Mtss2	51.247	32.8473	69.6467	2.12031	1.08428	0.001296	0.0247198	Up	0.391453	0.394536	0.434696	0.414794	0.272034	0.0559162	0.144194	0.302137
Ptgr1	63.492	86.5063	40.4777	0.467916	-1.09568	0.00227005	0.0365911	Down	2.02069	1.09368	0.482185	0.520758	1.79546	2.23355	2.37926	2.407
Lrrc15	34.5312	7.15262	61.9098	8.65554	3.11362	0.000134623	0.00466726	Up	0.103124	0.800122	0.797044	0.840786	0.090589	0.0760335	0.10804	0.018865
Cyp21a1	29.3649	55.077	3.65276	0.0663209	-3.91439	0.000173695	0.00542182	Down	0.210256	0.154696	0.0259821	0.0294636	0.82537	1.30938	3.02882	1.16351
Scn8a	50.844	77.9358	23.7523	0.304768	-1.71422	3.49693e-07	3.9327e-05	Down	0.130012	0.120829	0.0744109	0.0306842	0.247951	0.388475	0.245335	0.289159
Slc22a15	162.933	101.715	224.151	2.20372	1.13994	3.82067e-06	0.000289519	Up	1.97869	1.86644	1.79059	1.8343	0.772148	0.890562	0.808826	0.926508
Moxd1	3331.24	5543.2	1119.28	0.201919	-2.30815	1.90263e-11	6.31627e-09	Down	48.0978	24.2995	3.80844	4.15336	93.7564	118.994	78.8849	107.524
Snx10	353.669	472.597	234.742	0.496705	-1.00954	1.76387e-05	0.00101209	Down	5.00951	3.97826	3.09717	4.26097	9.20103	10.042	5.70183	8.08043
Pitx3	29.5784	2.43562	56.7212	23.2882	4.54152	0.00330103	0.0472645	Up	3.51692	1.37521	0.583516	0.634134	0.0297059	0	0.157459	0.0742346
Unc93a2	55.2492	21.3063	89.1921	4.18617	2.06563	1.79541e-05	0.00102177	Up	0.976263	2.13643	1.81888	2.39936	0.362827	0.239273	0.288481	0.86892
Setbp1	7.69085	1.86201	13.5197	7.26081	2.86013	0.00220135	0.0358568	Up	0.018365	0.0810719	0.0590049	0.113235	0.0277279	0.00531947	0	0.00461943
Lrp5	1511.16	784.614	2237.7	2.85197	1.51196	2.82954e-13	1.5571e-10	Up	29.1714	24.6943	21.8868	19.8228	9.08263	7.89871	6.28176	10.3625
Tab2	1360.44	791.239	1929.64	2.43875	1.28614	3.98248e-10	9.91567e-08	Up	10.7193	10.8011	8.43441	8.47353	4.11439	4.28913	3.09807	4.30582
Ctps	76.2743	102.882	49.6664	0.48275	-1.05065	0.000292818	0.00811683	Down	1.01441	0.802525	0.69551	1.04549	1.99599	1.83878	1.96934	1.58034
Wrnip1	789.611	500.279	1078.94	2.15668	1.10881	1.03827e-07	1.42901e-05	Up	22.879	23.3825	22.5044	21.6169	10.1666	10.5943	10.1409	11.1056
Osgin2	31.776	47.5287	16.0233	0.337129	-1.56863	4.50575e-05	0.00212962	Down	0.273136	0.0595436	0.230016	0.14743	0.415443	0.550873	0.453373	0.692124
Hecw2	69.7279	38.6949	100.761	2.60399	1.38072	0.000361066	0.00964379	Up	0.375131	0.345699	0.385833	0.56497	0.320377	0.0834141	0.0921878	0.148686
Fam13a	476.858	267.697	686.018	2.56267	1.35765	0.000535956	0.0127959	Up	5.25064	11.7223	7.3089	11.073	4.87739	3.24633	2.69838	3.02048
Amigo1	170.922	88.2172	253.627	2.87503	1.52358	7.25467e-10	1.71444e-07	Up	2.00859	2.20119	2.75488	3.08345	0.874266	0.859586	0.903658	0.864808
Rnf144a	111.694	27.9374	195.451	6.99604	2.80654	2.17332e-15	2.33097e-12	Up	2.49002	1.79359	1.55786	1.61045	0.357546	0.171484	0.078038	0.46427
Bmp6	97.3448	53.8888	140.801	2.6128	1.3856	4.92246e-07	5.30245e-05	Up	2.20988	2.76364	2.68496	2.74215	1.48743	0.527714	0.907231	1.06929
Spon2	130.16	43.1313	217.189	5.03553	2.33214	1.38121e-06	0.000120364	Up	7.34661	4.93892	4.46446	3.80307	0.652476	0.500698	0.387354	2.56536
Cxcl14	109.108	199.486	18.7301	0.0938918	-3.41286	4.84713e-18	8.44795e-15	Down	0.808646	0.222118	0.223837	0.0725228	3.53576	4.53463	2.38154	3.72634
Zfp174	46.9242	29.7663	64.0821	2.15284	1.10624	0.000772016	0.0169989	Up	0.428243	0.757691	0.514075	0.445792	0.34176	0.159483	0.274178	0.223131
Serpina6	3729.94	5499.31	1960.58	0.356513	-1.48797	5.40985e-07	5.65313e-05	Down	75.7321	53.981	69.4093	70.234	167.639	240.115	217.447	131.246
Retreg1	1121.43	701.14	1541.73	2.19889	1.13678	0.000915147	0.0190446	Up	6.90843	12.2714	7.76209	9.23479	3.96829	4.53923	1.8804	6.14738
Acss3	301.642	171.162	432.121	2.52463	1.33607	4.97949e-07	5.30245e-05	Up	4.99164	3.50879	5.03023	3.10336	2.02742	1.88367	1.46289	1.22905
Vnn1	1526.52	884.014	2169.02	2.45361	1.29491	6.73596e-05	0.00283276	Up	30.2364	52.5749	49.6741	66.082	16.4674	22.1677	19.7601	22.7429
Xaf1	62.6377	91.6703	33.6051	0.366587	-1.44777	0.000861361	0.0182522	Down	0.669683	0.178433	0.22068	0.148296	0.639117	0.747165	1.11159	0.823527
Glt28d2	64.4044	42.4921	86.3167	2.03136	1.02244	0.000777824	0.0170791	Up	1.53265	2.15565	1.55166	1.73888	0.736027	0.81299	0.945792	0.947529
Serpina9	18.1253	33.7402	2.51042	0.0744044	-3.74847	2.48918e-06	0.000201341	Down	0.302472	0	0	0	0.365344	1.40179	0.950668	1.35565
Notch1	284.541	155.559	413.524	2.65831	1.41051	2.85596e-07	3.34627e-05	Up	2.35951	3.02527	1.90608	2.35256	1.28023	0.67264	0.491046	1.2004
Ddo	289.273	396.969	181.577	0.457408	-1.12845	0.000314995	0.00862863	Down	1.43423	0.804646	0.773802	0.714602	1.86822	1.93324	2.74276	1.6081
Klf9	2407.24	1495.63	3318.85	2.21903	1.14993	0.000115157	0.00417398	Up	28.558	52.7887	39.672	42.8763	12.765	19.9153	14.9478	26.4864
Chst15	185.764	118.472	253.056	2.136	1.09491	0.000385736	0.0100907	Up	2.10798	1.89211	2.61545	2.84153	1.72148	0.593279	0.688466	1.44257
Hapln1	6.91638	12.9337	0.899039	0.0695112	-3.84661	0.000885109	0.018614	Down	0	0.019232	0.0193807	0	0.0947178	0.181712	0.23848	0.0394497
Per2	502.41	855.18	149.639	0.17498	-2.51474	3.6839e-09	7.44416e-07	Down	0.918765	0.917547	1.82474	1.76304	9.19784	8.01726	9.52825	4.28059
Per3	313.245	536.279	90.2107	0.168216	-2.57161	1.27217e-11	4.54818e-09	Down	0.0772282	0.508679	0.758015	0.83485	4.21763	3.48323	3.14326	2.13682
Hpx	80772.7	112404	49141.6	0.437188	-1.19367	6.82254e-05	0.00285154	Down	1672.58	1873.32	2023.73	1779.27	3171.57	5809.89	4453.98	3402.19
Ip6k2	446.833	241.839	651.828	2.69529	1.43044	9.14712e-05	0.00358254	Up	6.03224	10.8465	12.5129	12.9102	2.11243	3.22834	5.82632	4.53332
Psmb10	519.456	704.389	334.524	0.474914	-1.07426	6.97487e-07	7.04715e-05	Down	14.008	13.1172	17.0348	14.1423	27.1581	32.3675	37.3008	26.066
Gm4952	1324.13	663.783	1984.48	2.98965	1.57998	2.6099e-12	1.17387e-09	Up	57.4508	66.3429	77.9418	71.2368	20.5256	19.9435	13.4741	37.7667
Ifi27l2b	353.737	587.256	120.218	0.204712	-2.28834	2.30374e-08	3.69208e-06	Down	9.06554	6.00296	4.88433	3.91274	22.94	24.7881	41.9637	26.9076
Enpp3	1269.02	779.272	1758.76	2.25692	1.17436	6.93862e-08	1.04027e-05	Up	40.558	38.0965	30.0136	29.6073	16.0692	18.6799	8.52915	18.2448
D830031N03Rik	34.2739	16.0872	52.4606	3.26102	1.70533	0.00334963	0.04756	Up	0.401355	0.298279	0.192375	0.504479	0.146903	0.0704568	0	0.214147
Pou2f1	172.756	109.417	236.094	2.15774	1.10952	5.1964e-06	0.000371556	Up	0.430485	0.382151	0.299993	0.34652	0.225034	0.188059	0.106631	0.159051
Abtb2	271.158	169.28	373.036	2.20366	1.1399	0.00302148	0.0441881	Up	6.20943	5.41703	3.80372	2.685	1.40627	2.32531	1.74639	2.76678
Ndufaf4	558.562	762.105	355.019	0.465841	-1.10209	5.60699e-05	0.00247399	Down	4.88427	5.55591	5.42005	5.77193	9.88294	11.6404	15.7691	9.17049
Nmrk1	446.475	723.202	169.747	0.234716	-2.09101	4.135e-12	1.64727e-09	Down	4.89006	5.22802	5.44214	6.2042	25.3591	24.1894	27.9335	15.3495
Fgd5	116.92	76.8287	157.012	2.04366	1.03116	0.000115936	0.00418781	Up	1.11719	1.20624	1.21557	1.29181	0.874142	0.30935	0.404867	0.784712
Ypel2	290.289	118.567	462.011	3.89661	1.96222	7.98715e-05	0.00320936	Up	3.3889	2.83032	1.7068	1.33997	0.708032	0.472231	0.838561	0.359402
Pcsk4	237.897	334.516	141.279	0.422337	-1.24353	0.000409992	0.0105277	Down	1.12991	2.5464	2.80762	2.9613	5.69882	5.73183	7.42961	3.51807
Rbp1	184.295	249.46	119.131	0.477554	-1.06627	1.29977e-05	0.000794856	Down	2.00008	2.71671	3.11797	2.19907	4.99422	4.59006	6.72276	4.7213
Cacng7	12.5329	5.27271	19.7932	3.7539	1.90839	0.00130291	0.0248176	Up	0.349962	0.257484	0.345968	0.310592	0.19374	0.0337892	0.0373432	0.0733565
Frat2	33.0527	17.2653	48.84	2.82879	1.50019	7.56155e-05	0.0031009	Up	1.28631	1.26187	1.06355	1.38959	0.254239	0.541941	0.688785	0.282373
Mid1ip1	1467.32	2389.37	545.28	0.228211	-2.13156	1.47484e-08	2.63637e-06	Down	24.497	13.3883	11.9874	8.75055	84.5863	69.7049	61.8242	41.2437
Coq10b	666.995	1086.35	247.637	0.227952	-2.1332	1.71545e-14	1.25887e-11	Down	6.38681	6.69459	8.2744	10.2659	28.1803	33.9581	44.9986	31.7193
Slc17a9	76.2343	111.872	40.5966	0.362885	-1.46242	9.39167e-06	0.000611907	Down	0.566279	0.425319	0.323643	0.257899	0.929792	0.994397	1.49553	0.916951
Cda	85.612	50.328	120.896	2.40216	1.26433	0.00302342	0.0441881	Up	7.03232	5.43533	3.23025	3.10566	2.01626	1.39911	2.45584	1.96542
Srebf1	9349.16	16253.7	2444.62	0.150404	-2.73309	1.46962e-07	1.89731e-05	Down	58.2889	20.8327	17.337	13.8729	238.346	241.927	148.075	106.968
Fam47e	572.881	998.24	147.522	0.147782	-2.75845	1.57677e-06	0.000136552	Down	4.05361	2.97754	2.48732	3.38026	18.3788	20.6371	34.3651	13.8629
Celsr2	16.0759	7.04757	25.1043	3.56212	1.83273	0.000433812	0.0109577	Up	0.104263	0.146752	0.0896287	0.15754	0.0383281	0.0682785	0.0290231	0.00456101
Ttc23	1004.78	1430.94	578.616	0.40436	-1.30629	9.68678e-05	0.00373102	Down	3.94838	2.82304	3.58321	2.88064	10.6611	7.49734	9.51644	5.0919
Cbfa2t3	58.6614	36.0769	81.2459	2.25202	1.17122	0.00164177	0.0290129	Up	0.275464	0.336602	0.511197	0.595949	0.239326	0.151179	0.204209	0.170183
Nampt	1113.54	1509.34	717.737	0.475532	-1.07239	1.99947e-07	2.51121e-05	Down	7.73611	8.10159	8.43897	10.6538	20.0442	20.4247	19.1714	13.9568
Rab11fip4	232.651	63.3491	401.953	6.34505	2.66563	1.08208e-26	7.54373e-23	Up	1.3492	1.58223	1.72988	1.36665	0.306076	0.277727	0.105236	0.265296
Irf2bp2	977.165	487.738	1466.59	3.00692	1.58829	0.00299098	0.0438519	Up	8.44661	25.766	14.8907	14.778	2.22312	6.07468	5.75818	7.23722
Ei24	3278.4	2177.35	4379.44	2.01136	1.00817	2.64539e-05	0.0013752	Up	66.9192	112.598	106.719	121.639	47.223	54.6381	46.603	54.8743
Cd93	99.218	54.0283	144.408	2.67282	1.41836	1.09031e-05	0.000691011	Up	1.18014	1.03821	1.07635	1.51931	0.606962	0.132322	0.341225	0.727752
Serpina1e	82604.9	115812	49397.6	0.426532	-1.22927	0.00250133	0.0391826	Down	1796.13	3022.47	1693.78	1443.76	4304.61	4411.78	6827.85	3109.89
Derl3	26.3079	44.9469	7.66898	0.170623	-2.55111	6.48755e-05	0.00275341	Down	0.67688	0.184449	0.148701	0.25294	0.908417	1.78633	2.8891	1.8161
Asap2	194.145	53.9962	334.294	6.19106	2.63019	1.29782e-09	2.91863e-07	Up	2.13854	1.70067	1.33853	0.997741	0.239455	0.38119	0.15123	0.229172
Pth2r	8.41699	15.7045	1.12948	0.0719207	-3.79745	0.00146938	0.0269928	Down	0.00613577	0	0.024263	0	0.0222334	0.199051	0.0785672	0.123469
Ptpn14	43.3665	28.5295	58.2035	2.04012	1.02865	0.00255268	0.0396433	Up	0.264217	0.375835	0.304735	0.177721	0.164888	0.0816334	0.140969	0.163935
Rnaseh2b	102.511	139.744	65.2773	0.467119	-1.09814	8.76695e-05	0.00344331	Down	2.02431	2.84638	1.9345	2.83671	4.68641	6.37165	6.04821	3.5643
Tmcc2	69.8063	39.0818	100.531	2.57232	1.36307	0.00208496	0.0345667	Up	0.840339	0.716417	1.18678	1.65983	0.459171	0.312951	0.371488	0.573731
1110059G10Rik	193.951	270.409	117.493	0.434502	-1.20256	0.000146618	0.00493791	Down	2.5413	2.02096	1.4717	1.70262	2.83342	4.07684	5.62244	5.29537
Lama3	85.0506	126.874	43.2276	0.340714	-1.55337	5.79364e-07	5.93976e-05	Down	0.368908	0.232946	0.0628788	0.137855	0.676065	0.638675	0.580971	0.465033
Bdnf	35.6699	49.8612	21.4786	0.430768	-1.21502	0.00120263	0.023518	Down	0.0978589	0.236306	0.171159	0.202532	0.509168	0.49713	0.375919	0.265084
Arl4a	560.198	232.594	887.802	3.81697	1.93243	1.21412e-13	7.07194e-11	Up	10.6471	16.9043	12.2842	11.7722	3.59186	3.09164	2.92386	3.95372
Fbn1	41.4597	21.6321	61.2874	2.83317	1.50242	0.00029068	0.0080736	Up	0.379327	0.465149	0.231907	0.262981	0.180858	0.0809593	0.0575195	0.155676
Jade3	61.8171	37.8516	85.7825	2.26628	1.18033	0.000156814	0.0051363	Up	0.773623	0.794637	0.737801	1.11215	0.384765	0.474527	0.314664	0.338822
Net1	1014.29	675.536	1353.04	2.00292	1.0021	5.68966e-07	5.87636e-05	Up	15.8904	19.5788	14.9572	17.8398	9.99334	8.35761	9.70885	6.07519
Htra3	15.6716	4.81201	26.5312	5.51354	2.46298	0.00250389	0.0391826	Up	0.391685	0.678827	0.167793	0.278096	0.11039	0.136143	0.0167181	0.0131363
3110082I17Rik	174.494	305.914	43.0729	0.1408	-2.82828	2.15178e-07	2.60889e-05	Down	2.64748	0.857067	0.837524	0.652952	7.45083	5.24525	9.55991	13.292
Xirp1	47.8149	80.679	14.9507	0.185311	-2.43198	4.74596e-05	0.00222057	Down	0.429958	0.0318331	0.0240595	0.0454723	0.734899	0.996309	0.363572	0.783575
Xbp1	5041.26	7154.48	2928.03	0.409258	-1.28892	1.76568e-09	3.90776e-07	Down	80.4552	74.2486	64.7725	68.913	132.958	163.839	206.791	202.203
Resf1	493.865	285.76	701.969	2.45649	1.2966	3.14001e-06	0.000245962	Up	6.71588	8.1435	5.05621	4.57269	2.55961	2.43678	2.50947	2.48482
Nudt7	8917.77	13892.2	3943.31	0.28385	-1.8168	1.46277e-05	0.000867891	Down	104.55	17.6872	17.9118	13.1301	107.859	145.909	136.646	150.561
Crybb3	78.227	138.538	17.9165	0.129326	-2.95092	2.17296e-05	0.00118666	Down	0.587394	0.168068	0.108879	0.0960313	1.53723	2.70807	2.38179	0.800314
Slc13a5	17.638	26.8526	8.4234	0.31369	-1.67259	0.0024264	0.0385322	Down	0.196874	0.110362	0.0695096	0.141883	0.390665	0.651716	0.180066	0.438612
Cdca8	12.3088	19.7869	4.83068	0.244135	-2.03425	0.000748313	0.0165352	Down	0.155413	0.243936	0.153639	0.104536	0.563152	0.936331	0.63681	0.562923
Cnksr3	168.789	96.7107	240.868	2.49061	1.3165	7.45076e-08	1.08214e-05	Up	3.83565	3.76277	3.40153	3.87314	2.21427	1.01298	1.30009	1.46139
Bmp2	293.694	186.44	400.948	2.15055	1.1047	0.00124305	0.0240465	Up	5.51324	5.60312	6.58521	7.18161	5.35818	1.59282	1.19777	3.47941
Gimap8	68.126	44.4575	91.7945	2.06477	1.04598	0.000607578	0.0140008	Up	1.80694	1.01859	1.38639	1.20936	0.684076	0.421833	0.604337	0.922585
Fbxo32	57.9941	27.5878	88.4004	3.20433	1.68002	1.70962e-07	2.16702e-05	Up	0.750527	0.864934	0.518652	0.686175	0.193628	0.211061	0.242591	0.234605
Lama5	80.9684	51.7244	110.212	2.13076	1.09137	0.000120937	0.00431259	Up	0.460295	0.455653	0.517092	0.586381	0.328528	0.159991	0.246475	0.21472
Gamt	2213.01	3099.93	1326.09	0.42778	-1.22506	0.003389	0.0479238	Down	86.2016	60.1564	71.714	65.2447	141.654	129.209	258.301	132.87
Gcnt7	14.9808	6.81682	23.1448	3.39525	1.76352	0.00124646	0.0240713	Up	0.117962	0.135008	0.220275	0.191017	0.023747	0.0455576	0.0671326	0.0593434
LOC118568032	14.8508	23.244	6.45757	0.277817	-1.84779	0.000853733	0.0181835	Down	0.193103	0.120549	0.104127	0.0787196	0.551298	0.650856	0.359657	0.229614
Ifitm3	5279.05	7651.53	2906.56	0.379867	-1.39643	0.000483073	0.0119002	Down	378.429	192.888	228.074	193.496	535.28	577.976	970.837	529.224
Crot	8531.25	4478.02	12584.5	2.81028	1.49071	1.64154e-07	2.09981e-05	Up	85.1202	126.214	142.812	129.39	39.1392	39.8612	25.7515	68.057
Ifi44	87.8663	129.019	46.7132	0.362063	-1.46569	4.82695e-06	0.000352367	Down	1.57229	0.788344	0.449033	0.763802	1.8358	2.34793	2.52779	3.18147
Arntl	160.83	17.3694	304.29	17.5187	4.13082	1.03213e-07	1.42901e-05	Up	1.38084	1.04476	0.593514	0.459425	0.0126114	0.0272188	0.0902452	0.0682842
Hsdl2	1114.6	693.622	1535.57	2.21385	1.14656	0.0002132	0.00636541	Up	16.7762	31.1997	34.2517	36.5053	12.6912	13.8105	12.5949	14.676
Dpep1	13.3637	2.95164	23.7758	8.05512	3.00991	2.22379e-05	0.0012018	Up	0.216725	0.722864	0.514204	0.801771	0.0785321	0.0251101	0.111005	0.0654169
Lonrf1	169.232	261.799	76.6648	0.292839	-1.77182	8.72584e-08	1.22893e-05	Down	1.37898	0.971899	1.24412	0.900532	3.31506	3.80037	5.26298	2.97696
Slco1a4	2002.32	637.471	3367.16	5.28206	2.4011	0.000965836	0.0198039	Up	9.65558	55.9958	49.4013	67.178	11.4087	9.23901	5.08165	8.91878
Klhdc8a	33.1233	17.4349	48.8118	2.79966	1.48525	6.95307e-05	0.00288532	Up	0.63682	0.670153	0.583766	0.584108	0.363617	0.187811	0.252043	0.0815476
Ltbp4	617.352	400.443	834.26	2.08334	1.0589	6.44734e-06	0.000449476	Up	7.30556	7.19891	8.36508	7.0869	5.03102	2.04245	2.33078	5.03227
Pcsk9	756.148	1101.6	410.692	0.372813	-1.42348	1.73186e-05	0.00100196	Down	13.6281	4.77165	3.72735	3.75895	20.5455	16.64	14.9812	17.4474
Ube2d2b	7.82531	1.64059	14.01	8.53962	3.09417	0.000275802	0.007832	Up	0.43785	0.46021	0.494688	0.525914	0.0377758	0	0	0.188802
Nrg4	276.535	469.844	83.2255	0.177134	-2.49709	7.40455e-08	1.08214e-05	Down	0.685241	0.970985	1.15914	2.73135	9.54585	9.49186	8.3259	4.01413
Prnp	615.599	826.872	404.326	0.488983	-1.03214	1.63059e-06	0.000140341	Down	7.6921	6.03144	5.04723	5.20736	12.5788	13.5408	13.6299	9.36078
Chka	1013.78	400.674	1626.89	4.06039	2.02162	3.29936e-15	3.06686e-12	Up	11.472	9.14827	9.19365	6.77576	2.03444	1.92769	2.75512	2.30435
Prg4	1327.64	1873.54	781.732	0.417248	-1.26102	4.83931e-07	5.27144e-05	Down	13.0791	10.0729	7.90672	9.20354	19.9034	31.2202	25.2417	20.3072
Zfp992	66.8902	100.266	33.5144	0.334255	-1.58098	0.00288532	0.0429807	Down	0.342322	0.577605	0.351951	0.736821	0.959265	1.18985	2.45468	1.40525
Dennd3	71.6641	44.9755	98.3527	2.18681	1.12883	0.00118039	0.0231273	Up	1.30669	1.12383	0.752063	0.672236	0.605376	0.300716	0.366727	0.49527
Pde2a	341.426	204.244	478.608	2.34331	1.22855	3.08961e-05	0.00154958	Up	4.77316	4.10772	4.11394	5.06121	3.17404	1.02819	0.871556	2.66997
2010003K11Rik	237.486	318.559	156.413	0.491002	-1.0262	0.0012678	0.0243397	Down	8.87813	6.92506	5.6514	8.20504	15.2222	9.33294	20.3519	15.5559
Fam25c	58.4295	99.5579	17.3012	0.17378	-2.52467	0.000654927	0.0148001	Down	2.17558	1.14921	1.98531	1.03186	5.35665	13.4758	13.1789	4.46207
Mcm3	81.5369	111.417	51.6567	0.463633	-1.10894	0.000825661	0.0178313	Down	1.41546	0.735124	0.888972	0.728066	2.39355	1.71715	2.5801	1.44091
Mcm2	54.7181	79.1968	30.2394	0.381826	-1.38901	0.0024396	0.0386189	Down	0.704657	0.382403	0.444647	0.453806	1.06843	1.33754	1.97737	0.814577
Mcm4	69.161	96.0205	42.3015	0.440547	-1.18263	0.000220396	0.00649678	Down	0.633691	0.635464	0.723907	0.615681	1.61586	1.23999	2.01955	1.04847
Mcm6	97.6157	144.632	50.5996	0.349851	-1.51519	0.00337595	0.0477876	Down	1.02655	0.503521	0.383381	0.613768	1.48791	1.58583	2.90644	1.23942
Lsr	2828.8	3839.52	1818.09	0.473521	-1.0785	0.000741349	0.0164073	Down	79.5831	37.464	34.2882	33.5214	89.6476	94.2771	125.983	80.7492
Apcs	2631.63	3528.94	1734.32	0.491456	-1.02487	0.00330561	0.0472719	Down	128.097	94.2222	76.7732	90.976	150.443	271.003	234.661	138.496
Grem2	309.224	476.771	141.677	0.29716	-1.75069	5.82722e-11	1.84657e-08	Down	1.70304	2.40775	1.52267	2.13382	5.18797	6.51436	5.83661	8.68091
Top2a	21.3654	32.8807	9.85017	0.299573	-1.73902	0.000134629	0.00466726	Down	0.0771756	0.0851727	0.123979	0.129777	0.442782	0.312958	0.259407	0.378541
Mamdc2	37.8114	20.8149	54.808	2.63311	1.39677	0.000173666	0.00542182	Up	0.632473	0.860176	0.909461	1.04744	0.329883	0.166543	0.368122	0.448343
Gjc3	49.9611	24.0604	75.8619	3.15297	1.65671	0.00149938	0.0272922	Up	0.540539	1.60285	0.862278	1.07422	0.281932	0.483939	0.235959	0.29665
Eef2k	192.187	261.626	122.747	0.469168	-1.09182	3.72376e-06	0.000283718	Down	1.37009	0.736372	0.814114	0.996731	2.39429	2.27134	1.67039	2.03843
Ankrd50	175.565	109.79	241.341	2.1982	1.13632	3.40155e-06	0.000263488	Up	1.78336	1.63867	1.52794	1.33283	0.753916	0.702515	0.555664	0.855287
Tpx2	8.08959	14.2785	1.90064	0.133112	-2.90929	0.000149407	0.00500766	Down	0.0230252	0.0112938	0.0227624	0.0387188	0.236395	0.106709	0.147416	0.231666
Map2k3	1449.84	2004.31	895.38	0.446728	-1.16253	2.10717e-08	3.4163e-06	Down	22.3102	23.6399	22.1703	22.9028	52.6894	52.7736	60.5838	37.957
Gclc	5625.63	3676.74	7574.52	2.06012	1.04273	1.24819e-07	1.65748e-05	Up	105.303	135.3	112.852	98.2782	51.9159	54.1227	57.5484	56.1263
Marveld1	865.444	1261.23	469.655	0.372378	-1.42516	2.01718e-07	2.51121e-05	Down	7.7527	8.65273	8.31372	9.05946	24.0651	27.1564	25.0492	14.576
Ccn6	56.4156	86.8893	25.9418	0.298562	-1.7439	5.75441e-05	0.00249173	Down	0.335877	0.113826	0.16904	0.0753073	0.656484	0.714624	0.304968	0.657447
Sh2b2	61.451	84.3075	38.5946	0.457784	-1.12726	0.00024843	0.00717156	Down	0.70195	0.505918	0.651452	0.562088	0.830553	1.56018	1.52251	1.38369
Lamc3	30.5427	14.7127	46.3726	3.15188	1.65621	2.88457e-05	0.00147866	Up	0.214609	0.339188	0.335919	0.320784	0.14401	0.0069069	0.137401	0.0959674
Fgfr1	148.728	221.897	75.5584	0.340511	-1.55423	3.81758e-05	0.00186113	Down	0.794565	0.907733	0.745724	0.879475	2.46612	3.08806	1.23636	3.02574
Gas7	61.1738	33.2181	89.1295	2.68316	1.42393	0.000834288	0.0179237	Up	0.687591	0.454467	0.356745	0.404547	0.223826	0.0847501	0.0999086	0.304202
Gas1	302.691	186.791	418.591	2.24096	1.16411	1.41357e-07	1.84199e-05	Up	5.84338	6.85664	8.47353	8.41462	3.15854	4.24541	3.86517	1.94893
Erbb3	1658.97	981.245	2336.69	2.38135	1.25178	0.00011506	0.00417398	Up	28.9139	24.414	15.5829	17.2932	11.0613	8.65807	5.84697	10.7737
AU022252	983.92	623.629	1344.21	2.15547	1.108	1.06669e-07	1.44396e-05	Up	12.5507	13.7412	14.1461	11.8495	6.52298	6.33935	4.43571	7.04224
Cpeb1	76.565	103.541	49.5886	0.478926	-1.06213	0.000285202	0.00796908	Down	0.314542	0.273633	0.381356	0.319353	0.587804	0.66698	0.835925	0.603091
Saa4	5278.16	7822.65	2733.68	0.349457	-1.51681	0.00101302	0.0204703	Down	90.8523	64.6901	70.2106	62.3783	157.12	323.763	209.433	135.553
Rasgrp3	101.971	61.5789	142.364	2.31189	1.20907	0.000622752	0.014194	Up	1.60252	1.39298	1.39372	1.93296	1.21283	0.282031	0.324683	0.928641
Srm	592.071	915.805	268.337	0.293007	-1.77099	0.000840592	0.0180033	Down	7.91596	11.4616	12.7542	12.586	27.9946	34.7019	62.328	27.4931
Fat4	45.5234	27.9161	63.1308	2.26145	1.17725	0.00235462	0.0376064	Up	0.264846	0.245051	0.139837	0.182192	0.170854	0.0453306	0.0770748	0.0757023
Hectd2	40.4531	26.4501	54.4561	2.05882	1.04182	0.00307365	0.04469	Up	0.193545	0.280673	0.241249	0.287726	0.091477	0.175495	0.123915	0.0973665
Coq8a	3578.92	1611.66	5546.19	3.44129	1.78295	2.98504e-07	3.46836e-05	Up	95.8016	58.0555	62.9012	52.6425	18.9286	18.3624	14.8973	26.3571
Ppargc1a	225.253	122.823	327.684	2.66793	1.41572	2.36182e-09	4.84277e-07	Up	0.993096	1.16038	1.17561	1.20904	0.59594	0.381095	0.275386	0.455047
Plpp1	142.6	84.1166	201.083	2.39053	1.25733	4.98187e-07	5.30245e-05	Up	6.12784	5.44959	6.28436	7.35115	4.28876	1.59248	2.52997	2.1608
Abcd2	719.027	245.344	1192.71	4.86137	2.28136	0.000561948	0.0132576	Up	2.96933	14.0955	12.0925	11.119	1.76998	1.32251	1.17521	4.05844
Cyp3a11	45513.6	27972.6	63054.7	2.25416	1.17259	0.000464494	0.0115239	Up	890.525	1913.5	2056.44	1936.54	706.173	776.896	668.94	871.893
Cyp4a10	3285.49	309.17	6261.82	20.2537	4.34011	0.000279414	0.00790236	Up	11.0724	145.508	219.159	288.426	3.77511	7.49503	2.66805	19.0629
Cyp4a14	4698.13	105.217	9291.05	88.3037	6.4644	5.24764e-05	0.00236789	Up	1.71064	131.959	171.664	315.757	0.830176	0.814025	0.371593	5.07124
Cyp4a12b	997.444	1367.65	627.235	0.458621	-1.12463	0.00121795	0.0237254	Down	27.1377	13.0626	6.40451	11.3553	28.1906	24.694	35.641	38.0903
Ppfibp1	848.881	540.276	1157.48	2.14239	1.09922	2.07569e-07	2.53988e-05	Up	7.639	9.80924	9.24241	9.1262	4.43844	3.95454	3.09463	5.28984
Zfp112	17.5107	9.13429	25.887	2.83405	1.50286	0.0028959	0.0430924	Up	0.345466	0.476972	0.240331	0.387286	0.123637	0.103771	0.13107	0.154483
Tbc1d31	222.27	329.78	114.76	0.34799	-1.52288	0.00078531	0.017199	Down	1.75657	1.6849	0.839318	0.623582	3.27683	2.22739	5.22325	3.36779
Nt5e	55.1838	27.9376	82.4301	2.95051	1.56096	1.27946e-06	0.000112875	Up	1.27057	1.23258	1.54915	1.04454	0.545659	0.376202	0.397695	0.411919
Capn8	134.159	207.515	60.8043	0.293012	-1.77097	0.000167794	0.00534392	Down	1.33324	0.401198	0.177892	0.265916	1.7882	2.49238	1.90618	1.25913
Cyp2j9	127.68	70.5613	184.8	2.61899	1.38901	0.000502143	0.0121975	Up	2.64735	6.24579	3.82837	4.97908	1.47989	1.62235	2.57743	1.07865
Zfhx4	342.785	215.224	470.347	2.18538	1.12789	4.15662e-06	0.000313253	Up	1.97623	1.8714	1.22336	1.34884	0.911129	0.689794	0.654582	0.689969
Trim2	665.544	384.746	946.342	2.45965	1.29846	4.11953e-07	4.52272e-05	Up	3.5691	2.82062	2.30721	2.19504	1.16822	1.0201	0.881724	1.37241
Myo7b	2.38858	4.77715	0	0	#NAME?	0.00299904	0.043924	Down	0	0	0	0	0.0185239	0.0444217	0.0589129	0.0385759
Angptl8	1994.19	2891.21	1097.17	0.379486	-1.39788	8.13669e-05	0.00325071	Down	36.4592	132.118	57.1837	54.8899	199.086	130.788	229.236	181.534
Lgals4	84.9771	38.1513	131.803	3.45474	1.78858	0.000872658	0.0184077	Up	1.44944	3.12352	4.15775	4.98126	0.975812	0.578134	1.46044	0.95629
Tcp11l2	337.749	213.17	462.327	2.16882	1.11691	7.31917e-07	7.31904e-05	Up	10.7188	12.8701	9.57634	9.46669	5.95195	4.02577	3.39758	6.35634
Fasn	23892	40244.2	7539.85	0.187352	-2.41617	0.00125546	0.0241779	Down	127.48	10.7865	11.2674	10.4694	334.751	170.529	254.987	94.2059
Rfx4	38.1303	10.1375	66.123	6.52261	2.70545	7.99017e-12	3.09464e-09	Up	0.511603	0.478264	0.422462	0.330626	0.109049	0.0697352	0.0231211	0.066614
Cerkl	20.7439	7.7423	33.7454	4.35858	2.12386	3.29714e-05	0.00163601	Up	0.632114	0.845594	1.22139	1.54611	0.242933	0.166449	0.220748	0.346907
Fitm1	176.059	238.711	113.407	0.47508	-1.07376	0.00245739	0.0387595	Down	7.70297	5.05586	8.92988	5.8398	10.9775	12.713	21.1462	13.103
Lyve1	208.848	122.238	295.459	2.41709	1.27327	0.00267309	0.0408425	Up	4.16808	7.72132	5.71121	7.47622	4.16806	1.01076	1.11707	4.13516
Agtr1a	967.009	607.05	1326.97	2.18593	1.12825	8.72282e-08	1.22893e-05	Up	31.7481	33.8045	27.3756	27.3316	13.849	13.8119	9.48741	18.0747
Klf6	157.796	94.7294	220.863	2.33151	1.22127	2.9274e-05	0.00148966	Up	1.95354	3.7623	2.98573	2.88868	1.51999	1.24973	0.798013	1.4229
Cyp39a1	882.49	396.278	1368.7	3.45389	1.78822	1.24585e-06	0.000110784	Up	13.8799	32.0849	26.6708	24.8816	8.11714	6.12715	8.81352	5.20622
Mylip	208.978	132.438	285.519	2.15586	1.10826	9.44384e-05	0.00366784	Up	3.4911	4.41267	4.47335	4.41045	2.95173	1.30679	0.825281	2.74248
Uhrf1	15.7205	28.2743	3.16671	0.112	-3.15844	0.00243913	0.0386189	Down	0.0679489	0.0266631	0.0940427	0	0.426778	0.346396	0.783063	0.123059
Dct	78.3508	121.886	34.8157	0.285641	-1.80772	0.000282971	0.00795455	Down	1.98767	0.657269	0.485726	0.275406	2.83243	4.37299	2.63096	2.11223
Gadd45a	163.279	274.018	52.5397	0.191738	-2.38279	1.06422e-06	9.69831e-05	Down	2.39489	3.03799	2.12263	1.94416	16.9072	9.2332	15.5974	7.85195
Id4	27.2089	11.7891	42.6287	3.61595	1.85438	1.89303e-05	0.00106108	Up	0.599394	0.462897	0.617767	0.700546	0.261866	0.132983	0.04899	0.218133
Stx1b	36.0812	17.9467	54.2157	3.02093	1.59499	3.18164e-05	0.00159002	Up	0.671466	0.580056	0.55482	0.572989	0.2421	0.174172	0.102662	0.272253
Usp2	301.243	502.751	99.7358	0.19838	-2.33366	0.000235433	0.00686746	Down	0.0935067	0.756771	0.908988	1.64227	5.38361	6.58153	3.15298	2.08546
Trat1	81.6027	160.218	2.98707	0.0186437	-5.74517	3.28632e-10	8.33112e-08	Down	0.0828802	0.0162611	0	0.00929132	0.720775	2.28542	0.986975	1.8429
Cirbp	228.187	141.863	314.511	2.217	1.14861	9.81659e-05	0.00376024	Up	6.66311	10.0597	9.81051	6.01284	5.39393	3.64097	2.9045	2.78146
Trp53inp1	1697.4	643.841	2750.96	4.27272	2.09516	1.48538e-05	0.000873868	Up	15.5752	41.4384	28.477	26.5769	6.13603	7.40582	3.74094	9.06176
Orm1	12066	17654.1	6477.86	0.366932	-1.44642	0.000397688	0.0103258	Down	639.508	398.549	391.434	411.01	950.948	1542.24	1705.96	818.246
Orm3	70.2196	123.54	16.8991	0.13679	-2.86996	0.00276809	0.0418153	Down	0.649254	0.278651	0.300864	0.272943	1.86249	5.35966	2.64995	1.12276
Apol9b	1409.78	1905.73	913.824	0.479513	-1.06036	0.00015301	0.00506794	Down	22.9411	14.5275	20.7989	19.4084	34.133	41.6913	54.4269	31.811
Bhlhe41	123.566	206.907	40.2252	0.194412	-2.36281	1.18357e-05	0.000736718	Down	0.264091	0.396705	0.367139	0.425586	2.16311	1.5777	0.940514	2.8315
Tef	2560.51	3451.14	1669.89	0.483866	-1.04732	0.000462206	0.0114876	Down	3.90496	12.6699	15.9277	20.3643	31.619	31.4023	22.2695	24.3085
Tec	267.494	169.015	365.972	2.16532	1.11458	1.24744e-06	0.000110784	Up	7.20322	5.79506	7.22083	6.75449	4.22827	2.92491	2.04729	3.302
Capn3	39.343	57.0647	21.6214	0.378893	-1.40014	0.000124718	0.00441357	Down	0.478163	0.355361	0.343786	0.194926	1.0326	0.789038	0.946246	0.860147
Tnfsf12	119.433	164.299	74.5661	0.453843	-1.13974	1.70217e-05	0.000988892	Down	2.62547	2.69266	2.18259	2.24092	5.76582	4.21719	6.76192	4.74287
Bmyc	168.362	277.13	59.5951	0.215044	-2.2173	2.25254e-07	2.70751e-05	Down	7.49412	3.11713	3.0227	2.01632	13.3243	15.9763	25.871	17.6138
Inca1	157.488	104.087	210.889	2.02608	1.01869	2.62183e-05	0.00136914	Up	4.91171	6.57051	7.75248	6.53872	3.53937	2.55438	3.75216	2.89212
Ccne1	56.4766	104.057	8.89658	0.0854976	-3.54797	4.33058e-09	8.5044e-07	Down	0.0775159	0.380215	0.229893	0.318631	2.87127	2.72426	4.4335	1.74182
Ccnd1	334.759	548.97	120.547	0.219587	-2.18714	5.08701e-15	4.43301e-12	Down	2.58872	1.96057	1.5249	1.00746	9.70444	6.65134	6.54372	9.44679
Rnd1	95.9335	54.381	137.486	2.5282	1.33811	0.000588187	0.0136685	Up	4.93245	3.71344	2.51745	2.64903	1.10841	0.691091	2.02696	1.63886
Creg1	5426.35	3491.3	7361.4	2.10849	1.07621	0.00191196	0.0323132	Up	92.8838	194.536	182.932	235.995	78.2793	90.5267	83.0417	83.9721
Nipal1	119.033	28.6384	209.427	7.3128	2.87042	0.000280405	0.00791434	Up	1.49037	3.23066	1.59218	4.70245	0.580696	0.27851	0.230853	0.423252
Cyyr1	62.7926	30.9542	94.631	3.05713	1.61218	3.2959e-07	3.76678e-05	Up	1.06836	0.786045	0.817678	0.898268	0.561961	0.129771	0.143421	0.33808
Rorc	1093.99	1517.17	670.801	0.442138	-1.17743	0.000571601	0.0133275	Down	11.1745	10.1135	10.1778	10.1903	27.6281	23.495	30.0155	13.1407
Npnt	3.04257	0	6.08515	Inf	Inf	0.000849021	0.0181285	Up	0.0526462	0.0516458	0.0936816	0.0826269	0	0	0	0
Atf5	5385.02	3362.44	7407.6	2.20304	1.1395	1.30187e-08	2.40275e-06	Up	167.318	247.975	212.138	195.135	70.1428	81.5328	105.825	116.576
Mis12	482.084	652.224	311.944	0.478277	-1.06408	6.75857e-07	6.87844e-05	Down	4.29341	3.97864	6.22708	5.79575	10.6767	9.4152	11.9464	10.4631
Il12rb1	61.7468	91.4456	32.0481	0.35046	-1.51268	5.55733e-05	0.00247227	Down	0.153701	0.363646	0.294955	0.456106	1.21218	0.722793	1.05351	0.636771
D17H6S56E-5	46.0033	70.3087	21.698	0.30861	-1.69614	9.9526e-07	9.19e-05	Down	0.284777	0.367586	0.385247	0.38646	1.21295	0.989837	1.36264	1.05562
Gabrb3	44.4055	59.2738	29.5371	0.498317	-1.00486	0.0031682	0.0459191	Down	0.354731	0.330591	0.263012	0.198837	0.546294	0.760343	0.431515	0.571056
Rangap1	781.478	1088.78	474.173	0.435507	-1.19923	9.55853e-09	1.80101e-06	Down	9.63273	6.40788	8.7759	7.86972	16.8061	17.2515	21.7668	19.3363
Axin2	97.437	60.5491	134.325	2.21845	1.14955	1.99259e-05	0.00110688	Up	1.33313	1.2451	1.46235	1.33073	0.937467	0.624181	0.4443	0.422608
Dyrk2	1266.13	838.235	1694.02	2.02094	1.01503	9.42722e-07	9.00299e-05	Up	11.5596	11.6673	10.9093	10.0665	7.65769	5.91642	2.45679	5.94118
Prkd3	2149.1	1387.29	2910.91	2.09828	1.06921	0.000296957	0.00819894	Up	17.5528	24.4233	27.7224	29.5602	13.7611	11.4677	5.58411	16.7204
Myzap	26.0443	12.4582	39.6305	3.18108	1.66952	0.000132488	0.00462978	Up	0.774819	1.151	1.07237	0.843797	0.427828	0.205192	0.113387	0.467746
Slc22a7	458.767	675.386	242.148	0.358533	-1.47982	0.00221778	0.0360402	Down	15.0337	4.2243	4.82956	2.62543	15.0257	21.8822	24.5385	13.0737
Atp2b2	52.2195	25.0382	79.4007	3.17118	1.66502	0.000247708	0.00716555	Up	0.507963	0.328344	0.272493	0.260448	0.076099	0.0456227	0.221854	0.0871613
Pklr	5015.8	7745.26	2286.34	0.295192	-1.76027	1.76314e-05	0.00101209	Down	81.6767	22.6723	27.8933	28.4822	171.738	107.351	165.622	100.248
Etnppl	1048.04	643.644	1452.44	2.25658	1.17414	0.000856092	0.0181959	Up	16.8096	33.783	29.8347	37.814	15.6769	16.6535	7.45256	12.8343
Asb16	6.07783	11.4779	0.677739	0.0590473	-4.08199	7.65281e-05	0.00311998	Down	0.0178777	0.017538	0.0176737	0	0.280719	0.24856	0.297597	0.0719501
Efnb2	57.1728	34.0974	80.2481	2.3535	1.23481	0.000188452	0.00576225	Up	0.346991	0.354013	0.4528	0.471981	0.162058	0.0911263	0.14218	0.297917
Egfr	11810.7	17499.6	6121.75	0.349823	-1.5153	0.000153387	0.00506794	Down	59.2051	17.7259	13.8835	14.694	78.1939	81.4842	51.1519	91.8274
Ppan	191.901	256.298	127.504	0.497483	-1.00728	0.000816702	0.017725	Down	3.448	3.67919	5.83057	3.9332	7.19688	6.93849	11.7348	8.09473
Aurkb	6.40287	11.4169	1.38884	0.121648	-3.03922	0.000555686	0.0131754	Down	0.0464312	0	0.0688519	0.0260259	0.224329	0.107592	0.386452	0.443805
Nfasc	20.0038	28.8798	11.1279	0.385316	-1.37589	0.00267295	0.0408425	Down	0.0440862	0.0288323	0.0406774	0.0296538	0.0851998	0.112373	0.0602148	0.115328
Stap1	39.8826	65.667	14.0983	0.214694	-2.21965	0.0026744	0.0408425	Down	0.911732	0.357763	0.300442	0.30663	1.50503	0.845075	3.42453	2.96604
Ube2l6	942.491	1273.92	611.061	0.47967	-1.05989	3.5539e-07	3.9327e-05	Down	29.0416	19.6962	25.288	23.4885	41.46	52.6039	62.3362	47.1112
Hacl1	4137.79	2161.75	6113.83	2.82819	1.49988	2.90359e-13	1.5571e-10	Up	104.088	89.5176	84.4258	87.9685	29.8871	34.8774	21.7061	43.437
Chaf1b	27.4166	39.9611	14.872	0.372161	-1.426	0.0019998	0.0335085	Down	0.398348	0.512897	0.123063	0.586122	0.932224	1.15383	1.59399	0.67634
Srgap3	116.824	24.0761	209.572	8.70456	3.12177	8.03206e-27	7.54373e-23	Up	0.986467	1.45684	1.34091	1.13593	0.135988	0.173925	0.116704	0.140248
Maff	169.359	243.026	95.6934	0.393759	-1.34462	0.000207895	0.00626003	Down	0.600023	2.42995	1.29282	2.12146	4.23696	2.51339	5.063	4.58198
Mlkl	81.1474	116.436	45.8585	0.39385	-1.34428	0.000254795	0.00730988	Down	1.43071	0.456569	1.07357	0.502428	2.12369	3.03568	1.61127	2.04652
A2ml1	418.656	631.601	205.711	0.325697	-1.6184	2.89929e-06	0.000229687	Down	1.50879	3.01879	1.80337	1.34742	4.72591	5.17519	8.16452	5.52334
Megf9	324.09	191.518	456.662	2.38444	1.25365	2.17877e-05	0.00118666	Up	7.62562	8.88943	7.1796	9.30738	4.76483	4.49406	0.464973	4.20158
Cblb	128.836	71.7508	185.922	2.59121	1.37363	0.000456351	0.0113827	Up	0.637152	0.960813	1.17126	1.51711	0.502459	0.384358	0.296676	0.476825
Tead1	141.691	94.0781	189.303	2.01219	1.00877	8.41413e-05	0.0033329	Up	0.847017	1.25639	0.872659	1.25272	0.628638	0.537977	0.352817	0.590392
Slc25a34	69.977	32.0594	107.895	3.36546	1.7508	0.000425719	0.010812	Up	0.851397	2.45234	2.47131	2.78215	0.328202	0.776558	0.695869	0.747269
Snx21	120.874	80.4627	161.284	2.00446	1.00321	0.000126203	0.00443235	Up	2.49083	3.21948	3.32757	2.84896	1.46363	1.57945	1.22837	1.6764
Trim80	21.9046	11.753	32.0562	2.72748	1.44757	0.00127597	0.0244232	Up	0.732469	1.05216	0.801692	1.08507	0.44236	0.575868	0.200981	0.131601
Dtx4	263.954	95.7392	432.168	4.51402	2.17441	1.45171e-12	6.97974e-10	Up	5.23636	4.34005	3.92088	2.85762	0.824518	0.790901	0.851961	1.16498
Sema3e	111.96	176.29	47.6301	0.270181	-1.888	3.60451e-12	1.47817e-09	Down	0.530375	0.498618	0.16021	0.346838	1.54816	1.63867	1.25451	1.25997
Sntg2	121.831	191.68	51.9825	0.271194	-1.8826	1.56189e-08	2.65579e-06	Down	1.44571	0.614084	0.648303	0.685048	3.2224	3.93716	2.02297	3.37405
Fign	123.31	78.6295	167.99	2.13647	1.09523	0.00295756	0.0436836	Up	0.643923	1.0296	0.781933	1.27322	0.716527	0.440585	0.363572	0.229563
Ildr2	264.067	152.51	375.623	2.46294	1.30038	0.000540646	0.0128859	Up	1.34589	2.13413	3.00515	3.05664	1.29631	1.04854	0.787406	0.752955
Sall1	580.701	333.932	827.471	2.47796	1.30915	0.00273011	0.0415107	Up	3.70084	8.15798	8.61707	11.0701	4.35439	3.88427	2.38614	2.14652
Hes6	1644.4	2534.2	754.612	0.297771	-1.74772	9.67243e-10	2.24213e-07	Down	23.3095	11.0218	12.6757	13.2701	47.7614	47.3356	65.8836	41.5834
Smim13	616.387	375.741	857.034	2.28092	1.18961	2.90561e-05	0.00148399	Up	7.17013	12.5858	10.833	11.7159	4.42557	4.93741	2.74281	6.52223
Ugt2b38	637.112	915.527	358.696	0.391792	-1.35184	0.000458456	0.0114147	Down	10.9673	7.66998	13.955	9.33339	17.6304	21.9819	38.235	29.1841
Fgl1	6890.02	10810.2	2969.86	0.274728	-1.86392	1.86844e-05	0.00105901	Down	147.877	99.3849	129.346	120.255	293.093	662.492	499.236	356.263
Psat1	33.4624	51.7451	15.1796	0.293353	-1.76929	6.20042e-06	0.000434435	Down	0.154161	0.191029	0.112296	0.0818633	0.450811	0.29142	0.592198	0.50614
Sh3pxd2a	770.844	446.94	1094.75	2.44943	1.29245	7.53298e-05	0.0031009	Up	8.05064	4.57017	4.87158	4.75448	2.31471	2.40312	1.70524	2.68913
Slc35b1	560.753	751.371	370.135	0.492612	-1.02148	0.00206604	0.0342938	Down	19.4499	12.5757	13.1464	14.5363	22.8254	22.4069	41.886	34.1723
Alas2	1517.43	2035.18	999.687	0.491203	-1.02561	3.50758e-07	3.9327e-05	Down	38.0681	23.7581	22.8277	24.9881	48.8849	63.4896	52.5616	58.8135
Alas1	5933.43	9723.94	2142.93	0.220377	-2.18196	3.55016e-07	3.9327e-05	Down	41.949	46.4004	26.5992	30.5632	86.2956	169.723	211.682	193.386
Mthfr	86.118	44.5023	127.734	2.87028	1.52119	0.00016176	0.00518486	Up	1.66246	1.22719	0.976327	0.738101	0.347923	0.371879	0.642837	0.240135
Mpzl1	79.0547	23.0101	135.099	5.87132	2.55368	2.18964e-05	0.00118794	Up	2.88372	2.16474	1.30146	1.06823	0.393745	0.276005	0.256873	0.340603
Clpx	2255.78	804.094	3707.48	4.61075	2.205	1.49882e-08	2.64533e-06	Up	91.3686	77.7105	67.7317	40.3555	13.9574	16.0581	13.4196	16.83
Insig2	4600.95	1821.67	7380.24	4.05136	2.01841	1.50934e-22	4.20894e-19	Up	61.8228	69.2777	54.066	47.6771	12.0525	12.9217	13.6166	19.0355
Avpi1	464.491	634.047	294.935	0.465163	-1.10419	0.00226099	0.0365294	Down	19.3151	15.9001	17.5077	14.1646	29.7097	29.2783	53.8414	30.9481
Armcx4	58.9933	92.1805	25.806	0.279951	-1.83675	0.000286761	0.00799662	Down	0.353545	0.0975451	0.0928385	0.0805072	0.807358	0.409622	0.381971	0.639177
Gvin2	35.6211	56.5447	14.6974	0.259926	-1.94383	0.00178619	0.0307671	Down	0.139815	0.065836	0.110575	0.0438873	0.256693	0.414698	0.157547	0.562695
Pxdn	130.128	69.1725	191.084	2.76243	1.46594	4.76228e-06	0.000349476	Up	1.57017	1.19214	1.01699	1.25443	0.675782	0.202136	0.238804	0.714247
Cntnap1	100.184	155.018	45.351	0.292554	-1.77323	1.54886e-08	2.65579e-06	Down	0.487897	0.471587	0.248257	0.217175	1.51661	1.06406	1.38729	0.909596
Nucb2	67.9712	114.342	21.6005	0.188912	-2.40422	0.000619732	0.0141786	Down	0.912752	0.537245	0.696086	0.321591	2.29945	3.71645	5.37629	1.65304
Il22ra1	158.179	60.8039	255.554	4.20292	2.07139	1.7936e-10	4.71852e-08	Up	2.16911	3.28547	2.22155	2.0329	0.995594	0.552896	0.41107	0.357919
Cyp2c23	5019.01	7085.77	2952.25	0.416644	-1.26311	1.53113e-10	4.26972e-08	Down	72.8943	78.6111	65.3317	76.5284	134.892	191.262	175.404	204.248
Mapk4	32.7991	20.6195	44.9787	2.18137	1.12523	0.00324623	0.0467585	Up	0.247926	0.400589	0.346018	0.441431	0.114499	0.245007	0.168069	0.132061
Btnl9	37.9047	18.2868	57.5227	3.14559	1.65333	8.03281e-06	0.000535892	Up	1.35431	0.925976	1.27799	1.61027	0.718767	0.0475491	0.446678	0.433563
Tymp	1332.03	573.61	2090.45	3.64437	1.86567	2.14606e-18	4.27465e-15	Up	46.6427	49.3251	54.3947	47.8708	12.8944	11.3651	8.51232	21.8523
Frat1	97.2931	44.9051	149.681	3.33327	1.73694	2.52775e-10	6.52676e-08	Up	2.61016	3.90722	2.92441	3.22958	1.09761	1.03045	1.11408	0.564143
Zfp30	51.484	33.8387	69.1293	2.04291	1.03063	0.00143143	0.0265052	Up	0.987714	1.1873	1.21024	0.826562	0.806548	0.24177	0.445333	0.573873
Ocln	333.47	197.769	469.17	2.37232	1.2463	7.59665e-07	7.45916e-05	Up	5.6342	8.1675	4.7894	5.98099	2.54297	2.42542	2.37419	3.04503
Ednra	46.1072	29.9716	62.2428	2.07673	1.05431	0.00232146	0.0371689	Up	0.915637	0.857409	1.02862	0.97982	0.435681	0.38577	0.390817	0.614173
Jchain	35.7442	15.8876	55.6007	3.49962	1.8072	9.76621e-07	9.19e-05	Up	1.53881	1.32088	1.78271	1.21295	0.203292	0.195003	0.95442	0.314491
Btg1	746.459	398.259	1094.66	2.74862	1.45871	3.47366e-12	1.46768e-09	Up	9.55324	13.538	13.164	12.1007	3.71635	4.62843	4.97317	4.30353
Tjp3	405.328	235.293	575.364	2.4453	1.29001	2.13371e-09	4.44035e-07	Up	11.2094	8.7616	9.48561	8.55797	3.99074	3.5134	4.67499	3.38499
Limch1	14.2755	6.73532	21.8156	3.23899	1.69554	0.0023808	0.0379811	Up	0.0726089	0.133555	0.125615	0.101748	0.0274067	0.0157736	0.0406762	0.0502252
Kcnb1	73.5555	42.4514	104.66	2.4654	1.30182	0.00132367	0.0250639	Up	0.377921	0.444026	0.482215	0.709401	0.382166	0.0967374	0.146301	0.194542
Kcnt2	31.5606	52.2432	10.8779	0.208216	-2.26384	7.96607e-05	0.00320936	Down	0.105745	0.0691573	0.0522692	0.0526872	0.333505	0.517297	0.150449	0.348738
Nkx2-6	18.4221	29.5401	7.30417	0.247263	-2.01588	4.82819e-05	0.00224845	Down	0.653539	0.170966	0.129216	0.439592	1.68402	1.11056	1.45053	1.40278
Gins2	9.6568	16.4931	2.82044	0.171007	-2.54787	0.000216649	0.00644079	Down	0.389521	0	0.0481344	0.163753	0.646919	1.41032	0.685813	0.783826
2200002D01Rik	97.2455	160.007	34.4841	0.215516	-2.21413	9.68938e-07	9.19e-05	Down	6.37985	1.85803	4.13899	2.68206	14.5691	17.9019	25.146	12.2363
Prok1	126.549	219.082	34.015	0.155262	-2.68723	6.05264e-05	0.00260469	Down	1.39721	0.11816	0.130982	0.148533	2.76422	3.36324	1.17216	4.31431
Ndrg1	239.308	97.7252	380.89	3.89756	1.96257	4.5331e-16	5.74591e-13	Up	8.30681	7.25686	7.0191	6.58728	2.68263	1.29676	0.918114	2.62172
Cep85l	610.586	398.886	822.286	2.06146	1.04367	0.000117973	0.00425037	Up	3.96739	6.75647	4.66835	5.67437	3.18763	3.2136	1.64843	2.20783
Irf7	804.028	1162.67	445.384	0.383069	-1.38432	5.34438e-09	1.03495e-06	Down	17.0123	9.81858	12.8655	11.279	33.3636	36.5449	38.883	24.4262
Sgk2	719.421	328.406	1110.44	3.38129	1.75758	1.22132e-07	1.63739e-05	Up	9.90591	18.8404	17.0009	19.7776	5.73015	4.90315	3.14087	5.68172
Scara5	314.857	556.307	73.406	0.131952	-2.92191	2.2955e-07	2.73557e-05	Down	2.15447	0.422707	0.168616	0.140891	5.02027	7.88383	3.01164	6.04247
Kntc1	5.91925	11.1567	0.681755	0.0611069	-4.03252	0.000102233	0.00387182	Down	0.0132774	0	0.00656292	0	0.0641488	0.107683	0.11901	0.0333973
Itga4	52.7465	34.5134	70.9795	2.05658	1.04025	0.00144469	0.0266798	Up	0.294506	0.255142	0.317613	0.321582	0.147833	0.226002	0.0832578	0.123144
Tmem120b	60.4528	90.3121	30.5935	0.338753	-1.56169	9.27954e-07	8.92308e-05	Down	0.876106	0.680404	0.541317	0.347849	1.23458	2.00899	2.2203	1.76297
Slc7a4	34.5713	51.4455	17.6971	0.343998	-1.53953	6.56129e-05	0.00277225	Down	0.372992	0.134165	0.233532	0.22301	0.795921	0.893115	0.716411	0.400301
Tnfsf13	46.4488	66.4979	26.3997	0.397	-1.33279	0.000330454	0.00901667	Down	1.35457	1.44694	0.476126	0.202472	1.99971	1.7438	2.58247	2.45319
Pycr2	69.1067	92.4423	45.771	0.495131	-1.01412	0.00056629	0.013315	Down	1.92806	1.08524	1.90605	1.41735	3.09237	2.70994	3.23781	3.78439
Dbp	875.805	1388.58	363.028	0.261438	-1.93546	5.11622e-16	5.94462e-13	Down	0.439655	6.70477	9.60153	15.0103	30.7039	29.7993	29.0185	32.2919
Aldoc	154.804	216.492	93.1165	0.430115	-1.21721	5.65831e-05	0.00248094	Down	3.44793	1.43235	1.1304	1.16354	4.29211	3.5668	4.61773	4.23019
Alg12	118.634	163.664	73.6041	0.449727	-1.15288	0.000453545	0.0113329	Down	1.47245	1.81068	1.51715	1.88319	2.95584	2.8113	5.28455	3.8185
Gldc	3846.17	1993	5699.34	2.85969	1.51586	6.26167e-14	4.15745e-11	Up	63.5326	99.291	88.9707	81.4475	31.2889	32.0089	28.092	25.4052
Tgm1	208.831	342.757	74.9046	0.218535	-2.19406	4.0132e-09	7.99373e-07	Down	2.51219	0.826588	0.940962	0.839644	3.61864	6.23713	6.57348	7.03338
Serpina11	1474.81	1969.23	980.395	0.497857	-1.0062	1.82088e-06	0.000154808	Down	44.3407	34.4085	33.0092	32.8997	60.2317	73.352	91.5945	65.6652
Dpy19l3	603.286	857.184	349.387	0.407599	-1.29478	4.17881e-06	0.000313253	Down	4.16393	2.39789	1.79116	1.72834	5.88094	7.02283	4.54723	7.36477
Fam83a	48.4325	69.3923	27.4727	0.395905	-1.33677	0.000352948	0.00950031	Down	0.460133	0.786291	0.322819	0.216317	0.950196	1.22101	0.817263	1.53822
Inmt	8776.35	12875.4	4677.32	0.363276	-1.46086	4.69349e-13	2.33719e-10	Down	328.29	177.965	264.372	241.422	652.168	698.273	835.992	602.504
Slc5a6	282.115	406.278	157.951	0.388775	-1.36299	1.11905e-05	0.000706015	Down	1.44253	2.25653	2.7108	2.5787	7.45608	6.70037	3.77745	5.26944
Gsn	183.228	102.23	264.226	2.58463	1.36996	3.02192e-07	3.4822e-05	Up	3.27074	5.82061	4.46828	5.45395	1.60803	1.61864	2.12563	2.01749
Gm35315	48.2266	68.5035	27.9497	0.408005	-1.29334	0.000144688	0.00489656	Down	0.449387	0.276811	0.330611	0.222604	0.870999	0.702293	0.883218	0.683477
Fam189a2	17.7874	8.05421	27.5206	3.41692	1.77269	0.000362429	0.00964379	Up	0.176838	0.462608	0.384604	0.39649	0.113918	0.0136591	0.18115	0.106754
Ccdc141	158.544	96.5786	220.509	2.28321	1.19106	9.91595e-07	9.19e-05	Up	1.18626	1.46872	0.993028	0.970583	0.5662	0.382397	0.581867	0.495706
Pdia5	879.267	1293.04	465.489	0.359995	-1.47395	1.3615e-05	0.000821795	Down	15.7684	13.8685	14.7552	11.033	29.981	34.8694	54.864	34.2743
Ppp1r16b	53.2534	32.6294	73.8774	2.26413	1.17896	0.00039458	0.0102642	Up	0.692439	0.55852	0.608476	0.629634	0.418184	0.115883	0.167479	0.402533
Dcaf6	641.158	424.057	858.258	2.02392	1.01715	1.80387e-06	0.000154303	Up	8.50256	11.5795	12.1387	12.4074	6.62666	5.72358	3.92309	5.85452
Tlcd4	6652.18	4381.62	8922.75	2.0364	1.02602	4.84082e-05	0.00224845	Up	49.3967	83.8762	68.9266	65.3645	36.3296	31.7142	21.1335	42.7408
Tspan18	28.3366	12.9842	43.689	3.36477	1.75051	3.31117e-05	0.00163715	Up	0.378377	0.433052	0.356246	0.555475	0.20675	0.0104379	0.115358	0.181286
Ehhadh	3957.71	2105.11	5810.32	2.7601	1.46472	0.000608512	0.0140008	Up	52.267	114.864	107.964	151.296	40.1707	38.6882	34.6439	41.4395
Arhgap24	158.098	102.929	213.268	2.07199	1.05102	0.000704076	0.015682	Up	1.12608	0.911966	0.620773	0.617435	0.402536	0.451155	0.305454	0.42708
Fam102a	456.844	617.091	296.596	0.480637	-1.05698	0.0017894	0.0307671	Down	3.66738	3.32728	4.31272	4.25913	10.4952	9.22021	8.34845	4.37724
Fkbp11	192.238	304.015	80.4611	0.264661	-1.91778	0.00248712	0.0390957	Down	7.15899	3.51148	4.38369	3.77324	13.2287	10.2134	30.374	17.2548
Rnf145	506.606	685.233	327.979	0.478638	-1.06299	1.1653e-05	0.0007286	Down	1.70938	2.53501	2.29717	3.04664	6.46024	3.83725	5.07877	4.7028
Atoh8	326.275	163.579	488.971	2.9892	1.57976	0.000157348	0.00513793	Up	4.8045	12.9887	12.0583	10.0207	3.84628	2.48122	4.4352	2.58563
Cdkl1	13.1266	20.5046	5.74869	0.280361	-1.83464	0.0015516	0.0279973	Down	0.126509	0.0744631	0.0750391	0.042547	0.198647	0.263835	0.19439	0.483686
Hsd3b3	2392.62	3272.97	1512.28	0.462051	-1.11388	8.5514e-06	0.000565257	Down	38.8085	17.141	15.2605	15.8031	45.9389	50.1697	43.6205	49.0398
Mtss1	2891.67	3965.54	1817.8	0.458398	-1.12533	1.41425e-08	2.5609e-06	Down	9.84008	12.2193	10.2461	14.0617	24.6645	28.2152	23.6931	24.8421
Pdxk	1159.21	1573.52	744.905	0.4734	-1.07887	0.00173324	0.0301705	Down	10.755	6.90071	6.85601	7.85255	22.8052	20.9903	13.2252	11.5397
Apol9a	763.579	1135.45	391.706	0.344977	-1.53543	5.11308e-05	0.00232221	Down	14.3024	7.6159	11.1774	11.5945	23.0966	36.5526	45.0008	24.9273
Rab36	115.069	76.6377	153.501	2.00294	1.00212	0.000156593	0.0051363	Up	2.29729	1.93317	1.28138	1.57122	0.980091	0.830245	0.688179	1.04967
Cfap20dc	43.4468	74.4349	12.4586	0.167375	-2.57884	3.29787e-12	1.43694e-09	Down	0.360359	0.0883779	0.152677	0.100995	0.886071	1.10344	1.08766	1.12656
Gadd45b	32.451	7.24348	57.6586	7.96007	2.99278	0.00063556	0.0144561	Up	0.279449	3.56381	3.23618	2.99851	0.289316	0.323773	0.255592	0.401664
Ppp1r14a	34.5032	48.5304	20.476	0.421921	-1.24496	0.00107099	0.0213022	Down	0.707353	1.24904	0.699279	0.515437	1.7942	2.41767	1.72092	1.60132
Gem	36.1676	20.494	51.8411	2.52957	1.33889	0.000372301	0.00986881	Up	0.607653	0.515861	0.901076	0.628811	0.494011	0.189548	0.284301	0.0823017
Lrfn3	172.39	82.574	262.205	3.1754	1.66694	1.77912e-10	4.71852e-08	Up	4.99927	5.84008	5.90272	3.54487	1.42959	1.16663	2.12628	1.67073
Cables1	33.6812	16.7862	50.5761	3.01296	1.59118	5.57934e-05	0.00247227	Up	0.997806	0.563578	1.07609	0.711832	0.25565	0.210194	0.193586	0.456333
Cdkn1a	136.099	43.912	228.286	5.19873	2.37816	4.14487e-10	1.01389e-07	Up	4.07103	8.15781	5.79145	6.79011	1.04941	0.546452	1.46215	1.72333
Fam89a	9.22128	2.39226	16.0503	6.70927	2.74616	0.00277165	0.0418237	Up	0.552555	0.469781	1.23816	0.33037	0	0.0853596	0.188676	0.11119
Ifi27	2781.83	3753.16	1810.51	0.482396	-1.05171	7.78161e-05	0.00315404	Down	87.7384	65.7816	76.5704	73.0303	163.927	148.474	204.77	111.587
Pdgfra	76.1788	48.7151	103.643	2.12752	1.08917	0.000169022	0.00534392	Up	0.653398	0.710422	0.484456	0.62262	0.40776	0.283888	0.216138	0.257486
Klk1b4	164.319	219.298	109.341	0.498597	-1.00405	0.000145951	0.00492734	Down	9.4951	6.89757	5.64392	6.73704	14.3722	12.3241	19.0839	11.972
Adgrf5	653.557	389.52	917.595	2.35571	1.23616	0.000854208	0.0181835	Up	4.91298	5.16689	4.57058	6.89666	4.38585	1.1807	0.982104	2.64426
Spock1	6.0629	11.6723	0.453535	0.0388557	-4.68573	3.93364e-05	0.0019044	Down	0.00751977	0	0.00743394	0	0.0635797	0.148112	0.134805	0.0378297
Zbp1	113.505	171.618	55.3909	0.322756	-1.63148	0.000102856	0.00387599	Down	2.24416	0.802636	1.34037	1.28412	3.02122	6.36486	4.72946	3.48099
Wee1	250.505	426.736	74.2747	0.174053	-2.5224	2.72154e-05	0.00140542	Down	0.724328	1.84167	0.96449	1.27602	11.5342	6.18279	4.99707	4.99732
Nr2c2	231.05	150.073	312.026	2.07916	1.056	0.00259726	0.0400593	Up	2.60448	1.90876	1.7969	2.02401	1.51767	0.996439	0.156205	1.3624
Hmgn2	129.765	186.554	72.9753	0.391176	-1.35411	0.000107601	0.00402218	Down	3.82882	2.88624	3.54606	2.62057	8.22704	8.82553	10.9408	4.9472
Ddah1	1039.11	586.417	1491.81	2.54394	1.34707	6.13303e-05	0.00262309	Up	14.8231	19.3268	22.7924	20.2191	7.41849	4.31067	4.24986	14.4982
Cyp2b10	35.1891	4.17899	66.1991	15.8409	3.98559	1.91222e-08	3.17405e-06	Up	0.968825	1.82163	2.02195	2.98679	0.22754	0.124721	0.03446	0.108308
Cyp2a4	964.847	1577.52	352.171	0.223243	-2.16331	7.33591e-06	0.000491753	Down	0.383105	21.8268	21.209	2.04829	48.8365	60.9809	63.0932	30.8366
Tspan4	1129.08	1628.16	629.99	0.386933	-1.36984	4.22932e-11	1.37138e-08	Down	9.35045	10.5212	12.4514	11.7725	26.7002	31.8525	31.8462	23.7368
Steap4	2923.69	4348.58	1498.8	0.344664	-1.53674	5.02777e-07	5.31077e-05	Down	40.1265	19.9109	22.1017	23.5115	52.9775	87.4807	69.2913	97.6042
Nhlrc1	33.3018	45.579	21.0247	0.46128	-1.11628	0.00310558	0.0450584	Down	0.793136	0.237742	0.479162	0.518669	1.09105	1.07209	1.15665	1.08617
Taok3	820.903	536.799	1105.01	2.05851	1.0416	1.7821e-05	0.00101835	Up	9.40061	11.3142	7.1261	8.1143	6.08571	4.50304	3.00694	3.93287
Ak2	4284.27	5832.27	2736.27	0.469161	-1.09185	0.000161282	0.00518147	Down	42.4727	42.1408	49.8588	46.9015	96.9344	92.0702	130.478	67.2832
Slc38a3	22093.5	29642.3	14544.8	0.490679	-1.02715	8.39847e-07	8.14632e-05	Down	243.182	251.509	207.781	253.768	607.863	530.072	364.435	452.868
Mcm5	41.7919	73.3094	10.2745	0.140152	-2.83493	2.59867e-07	3.07061e-05	Down	0.28872	0.113293	0.0856273	0.161835	0.889268	0.919914	1.79304	1.03125
Cyp8b1	1402.54	400.699	2404.38	6.00045	2.58507	6.19779e-11	1.91562e-08	Up	38.8513	74.0903	84.4255	75.5156	11.8648	6.96674	16.6934	9.96153
Cyp7b1	6251.88	9301.64	3202.13	0.344254	-1.53846	1.44826e-11	5.04828e-09	Down	99.0691	72.4271	62.1827	57.1467	192.656	249.172	236.079	168.097
Cavin2	231.072	153.586	308.559	2.00903	1.0065	0.00152386	0.0275937	Up	4.38403	5.55036	5.60965	6.80643	4.01642	1.41839	1.69469	4.04475
Sec23b	760.316	1039.55	481.084	0.462782	-1.11159	0.000144333	0.00489642	Down	8.11199	8.79793	6.75723	9.12889	13.3149	13.8003	23.2666	20.569
Pbx1	301.689	179.063	424.315	2.36964	1.24467	5.97941e-08	9.06206e-06	Up	1.85669	2.42681	2.66647	2.93431	1.27875	0.998545	0.694844	1.21506
Lrg1	9707.59	13284.4	6130.79	0.461503	-1.11559	0.000102467	0.00387182	Down	208.698	259.663	286.155	248.368	403.677	698.222	640.27	433.49
Mthfd1l	63.0648	98.7116	27.418	0.277759	-1.8481	0.000619664	0.0141786	Down	0.0707696	0.229636	0.188359	0.164776	0.82192	0.731643	0.557655	0.246476
Cpeb2	1239.64	770.523	1708.75	2.21765	1.14903	0.000160043	0.00517746	Up	5.81366	8.93235	4.51574	5.99512	3.10326	2.5973	3.32874	2.37779
Kank3	82.0127	52.3519	111.674	2.13313	1.09297	0.000993765	0.0201689	Up	1.01522	1.77535	2.09454	2.30922	0.888583	0.630741	0.942006	0.91783
Aacs	1740.86	2973.15	508.567	0.171053	-2.54748	1.94534e-25	9.04131e-22	Down	21.6329	3.01384	5.31895	5.49632	55.2006	55.3845	45.2705	51.9558
Dkk4	9.43412	16.099	2.76923	0.172012	-2.53942	0.00170408	0.0298478	Down	0.11019	0.18016	0.0726214	0.0823524	0.443646	0.680892	1.12876	0.332599
Cyp4a31	301.847	33.3751	570.318	17.0881	4.09492	0.000168689	0.00534392	Up	1.05833	18.4921	11.1535	19.1399	0.385907	0.925431	0.69037	0.924193
Mreg	508.301	283.236	733.366	2.58924	1.37253	6.31992e-11	1.91562e-08	Up	11.9437	11.5837	11.3517	8.66291	4.32297	3.51843	5.6418	3.34185
Gucy1a1	68.4458	42.1835	94.7081	2.24515	1.16681	0.000157846	0.00514217	Up	0.968855	1.12577	0.920601	0.885783	0.318124	0.32695	0.397473	0.700345
Nat8	123.272	185.347	61.1963	0.330172	-1.59871	2.02333e-09	4.27443e-07	Down	1.589	2.9919	1.16548	1.12053	4.76726	4.9886	6.30093	4.77048
Uba7	142.688	197.172	88.2035	0.447342	-1.16055	4.22718e-06	0.000315185	Down	2.57337	1.00352	1.46952	1.12887	3.24341	3.94452	3.31561	3.32894
Bst2	2908.39	3958.72	1858.06	0.46936	-1.09123	4.9556e-05	0.00226544	Down	178.267	106.707	114.768	109.25	232.17	251.04	360.422	241.478
Smpd3	184.927	305.989	63.8641	0.208714	-2.2604	1.21729e-13	7.07194e-11	Down	1.68748	0.384128	0.285716	0.25084	3.53594	3.06772	2.85318	3.06737
Pinx1	40.752	61.5542	19.9498	0.324101	-1.62548	7.09659e-06	0.000480329	Down	0.207165	0.226678	0.110277	0.151851	0.481205	0.480048	0.683582	0.50506
Slc43a1	132.181	190.545	73.8172	0.3874	-1.3681	2.14634e-06	0.0001792	Down	1.32864	1.2395	0.502211	1.13901	3.19388	3.35041	2.21835	2.13625
Smad7	171.926	93.0441	250.808	2.69558	1.4306	0.000511065	0.0123283	Up	2.01388	4.3642	3.18318	2.93369	1.8278	0.659125	0.568194	1.60268
Rab30	165.2	86.7259	243.673	2.80969	1.49041	0.000110045	0.00409161	Up	0.186019	0.426252	0.392495	0.476213	0.142524	0.152797	0.135095	0.0977711
Slc9a3r1	4017.35	5460.88	2573.82	0.471319	-1.08522	3.66658e-06	0.000280897	Down	65.4493	65.7771	80.0796	79.9186	144.656	175.131	186.869	111.892
Cldn1	1445.01	844.276	2045.75	2.42308	1.27684	0.00167427	0.0293639	Up	48.5138	43.3404	26.5229	21.2862	14.3858	13.3116	11.2784	18.8534
Isg15	119.143	169.335	68.9518	0.407193	-1.29622	7.42673e-07	7.34404e-05	Down	7.2869	3.01677	5.08888	4.79648	10.9818	11.9282	14.2957	12.4436
Vcpkmt	41.4642	55.6138	27.3146	0.491148	-1.02577	0.00348419	0.0490212	Down	0.470912	0.299652	0.352299	0.399506	0.661033	0.82578	0.912638	0.704304
Camk2b	198.817	275.226	122.409	0.44476	-1.1689	8.88308e-06	0.000581487	Down	1.46213	1.03688	0.740136	1.48114	3.44698	2.56147	2.58277	2.04714
Plxna4	37.9199	23.231	52.6089	2.2646	1.17926	0.00155217	0.0279973	Up	0.176462	0.295072	0.182378	0.269759	0.130791	0.060406	0.0770304	0.14123
Dnph1	140.652	197.16	84.1435	0.426779	-1.22844	7.86648e-05	0.0031792	Down	6.12334	3.94488	3.74952	3.02247	8.05847	11.8596	12.1708	7.40232
Blnk	120.499	196.798	44.1991	0.224591	-2.15463	2.48827e-15	2.47814e-12	Down	2.63615	1.1957	0.924731	0.730872	6.43667	5.87866	6.31551	5.84655
Cdc20	12.8454	21.7882	3.90272	0.179121	-2.48099	0.000186168	0.0057175	Down	0.141649	0.111166	0.168039	0.0635185	0.479058	0.393879	1.08827	0.741098
Slc45a3	654.265	281.255	1027.27	3.65247	1.86887	5.27803e-06	0.000375467	Up	20.1736	21.1115	10.7075	11.7767	4.12679	3.43292	4.52012	5.42027
Gsta1	4.96663	9.00419	0.929071	0.103182	-3.27674	0.00133684	0.0251885	Down	0	0.172753	0	0.0658054	0.354504	0.884131	0.375818	0.708721
Unc5b	97.7541	137.001	58.5076	0.427061	-1.22749	0.000108068	0.00402885	Down	0.370354	0.777328	0.459787	0.598641	1.56047	1.62657	0.871259	1.12655
Syt3	114.796	73.5878	156.004	2.11998	1.08405	3.91684e-05	0.00190287	Up	1.58892	1.77551	2.00769	1.81666	0.699044	0.877802	0.889287	0.931681
Slc25a18	5.75934	1.31311	10.2056	7.77209	2.9583	0.00171748	0.0300085	Up	0.0766925	0.0859831	0.21662	0.110541	0	0.0380815	0.014029	0.0110234
Tox2	15.7745	5.8928	25.6561	4.35381	2.12228	0.00282958	0.0423768	Up	0.273309	0.546957	0.248575	0.159325	0.105638	0.0126664	0.0979906	0.065997
Slc17a8	427.725	233.871	621.58	2.65779	1.41023	1.39843e-10	3.97924e-08	Up	6.02283	6.77047	8.06239	8.31375	2.47237	2.08599	3.21109	3.224
Gys2	4421.72	6491.66	2351.79	0.362279	-1.46483	1.93207e-12	8.97961e-10	Down	30.6113	39.7728	43.4662	54.0806	133.024	107.949	130.58	92.7587
Khnyn	441.175	267.953	614.397	2.29293	1.19719	5.13214e-08	7.95082e-06	Up	6.25691	6.38805	5.08007	4.39663	2.40329	2.17194	1.89505	3.20971
