# Supplementary material for: Riboflavin (VB2) inhibits hepatocellular carcinogenesis by enhancing retinol metabolism and suppressing cell proliferation in Hras12V transgenic mice
Source: Front Oncol. 2026 Mar 11;16:1773897. doi: 10.3389/fonc.2026.1773897 (PMC13012928; doi:10.3389/fonc.2026.1773897)
Supplement: Supplementary Table 6 — DEGs enrichment in GO terms details. [file Table6.xlsx]

## Sheet: Sheet1
Table S5. DEGs enrichment in GO terms details
id	Term	Category	ListHits	ListTotal	PopHits	PopTotal	p-value	q-value	Enrichment_score	geneID
GO:0046456	icosanoid biosynthetic process	biological_process	6	507	10	20900	3.82606e-08	5.57803e-05	24.7337	Cyp4a32;Cyp4a10;Cyp4a14;Cyp4a12b;Cyp2c23;Cyp4a31
GO:0006279	premeiotic DNA replication	biological_process	5	507	6	20900	4.84499e-08	5.57803e-05	34.3524	Mcm3;Mcm2;Mcm4;Mcm6;Mcm5
GO:0007623	circadian rhythm	biological_process	13	507	81	20900	7.20874e-08	5.57803e-05	6.61602	Clock;Noct;Per2;Per3;Srebf1;Nampt;Bdnf;Id4;Bhlhe41;Atf5;Prok1;Dbp;Cyp7b1
GO:0071162	CMG complex	cellular_component	6	507	11	20900	8.2446e-08	5.57803e-05	22.4852	Mcm3;Mcm2;Mcm4;Mcm6;Gins2;Mcm5
GO:0004497	monooxygenase activity	molecular_function	14	507	97	20900	9.05818e-08	5.57803e-05	5.94969	Mical2;Pah;Cyp2c70;Cyp21a1;Moxd1;Cyp3a11;Cyp4a10;Cyp4a14;Cyp4a12b;Cyp39a1;Cyp2c23;Cyp2b10;Cyp8b1;Cyp7b1
GO:0008392	arachidonic acid epoxygenase activity	molecular_function	10	507	47	20900	1.49457e-07	7.10412e-05	8.77083	Cyp4a32;Cyp2c70;Cyp4a10;Cyp4a14;Cyp4a12b;Cyp2j9;Cyp2c23;Cyp2b10;Cyp2a4;Cyp4a31
GO:0000727	double-strand break repair via break-induced replication	biological_process	6	507	12	20900	1.6151e-07	7.10412e-05	20.6114	Mcm3;Mcm2;Mcm4;Mcm6;Gins2;Mcm5
GO:0020037	heme binding	molecular_function	17	507	160	20900	3.76474e-07	0.000144895	4.37993	Cyp2c70;Cyp21a1;Hpx;Cyp3a11;Cyp4a10;Cyp4a14;Cyp4a12b;Cyp2j9;Cyp39a1;Pxdn;Cyp2c23;Cyp2b10;Cyp2a4;Steap4;Cyp8b1;Cyp7b1;Gucy1a1
GO:0048252	lauric acid metabolic process	biological_process	5	507	8	20900	4.34288e-07	0.000148575	25.7643	Cyp4a32;Cyp4a10;Cyp4a14;Cyp4a12b;Cyp4a31
GO:0006270	DNA replication initiation	biological_process	7	507	23	20900	8.30106e-07	0.000255589	12.5461	Mcm10;Mcm3;Mcm2;Mcm4;Mcm6;Ccne1;Mcm5
GO:0032922	circadian regulation of gene expression	biological_process	11	507	73	20900	1.40645e-06	0.000393679	6.21167	Clock;Noct;Ciart;Per2;Per3;Nampt;Ppargc1a;Id4;Usp2;Bhlhe41;Rorc
GO:0008135	translation factor activity, RNA binding	molecular_function	5	507	10	20900	1.87697e-06	0.0004816	20.6114	Cpeb4;Eif2b3;Eef2k;Cpeb1;Cpeb2
GO:0009887	animal organ morphogenesis	biological_process	15	507	148	20900	3.29423e-06	0.000668575	4.17799	Thra;Pdgfa;Pdgfc;Lama3;Bmp2;Lama5;Gamt;Grem2;Lamc3;Efnb2;Megf9;Tymp;Tgm1;Pdgfra;Pbx1
GO:0018685	alkane 1-monooxygenase activity	molecular_function	5	507	11	20900	3.37241e-06	0.000668575	18.7377	Cyp4a32;Cyp4a10;Cyp4a14;Cyp4a12b;Cyp4a31
GO:0042555	MCM complex	cellular_component	5	507	11	20900	3.37241e-06	0.000668575	18.7377	Mcm3;Mcm2;Mcm4;Mcm6;Mcm5
GO:0006629	lipid metabolic process	biological_process	39	507	727	20900	3.47425e-06	0.000668575	2.21141	Srd5a1;Fads2;Acnat2;St6galnac3;St3gal2;Retsat;Etnk2;Thrsp;Acsm1;Acnat1;Rdh16;Bdh2;Crat;Elovl6;Ptgr1;Acss3;Ip6k2;Mid1ip1;Srebf1;Xbp1;Crot;Dpep1;Pcsk9;Chka;Plpp1;Abcd2;Cyp4a10;Angptl8;Fasn;Fitm1;Cyp39a1;Hacl1;Insig2;Cyp2c23;Ehhadh;Cyp8b1;Cyp7b1;Aacs;Smpd3
GO:0016705	oxidoreductase activity, acting on paired donors, with incorporation or reduction of molecular oxygen	molecular_function	11	507	81	20900	4.02443e-06	0.000728894	5.59817	Cyp2c70;Cyp21a1;Cyp3a11;Cyp4a10;Cyp4a14;Cyp4a12b;Cyp39a1;Cyp2c23;Cyp2b10;Cyp8b1;Cyp7b1
GO:0016491	oxidoreductase activity	molecular_function	34	507	598	20900	4.35768e-06	0.000745405	2.34378	Cyb561;Cdo1;Srd5a1;Fads2;Retsat;Etfdh;Mical2;Rdh16;Pah;Bdh2;Cyp2c70;Ptgr1;Cyp21a1;Moxd1;Ddo;Hsdl2;Cyp3a11;Cyp4a10;Cyp4a14;Cyp4a12b;Fasn;Cyp39a1;Dct;Mthfr;Pxdn;Cyp2c23;Pycr2;Gldc;Ehhadh;Hsd3b3;Cyp2b10;Steap4;Cyp8b1;Cyp7b1
GO:0016740	transferase activity	molecular_function	73	507	1775	20900	5.61506e-06	0.000883931	1.69536	Acnat2;Pdk4;Riok2;Alpk1;Clock;St6galnac3;St3gal2;Upp2;Amt;Etnk2;Nek2;Acnat1;Map4k4;Gstt3;Trmt9b;Crat;Peli3;Keg1;Elovl6;Hecw2;Rnf144a;Chst15;Ip6k2;Gm4952;Nmrk1;Nampt;Gamt;Gcnt7;Crot;Ube2d2b;Chka;Eef2k;Map2k3;Fgfr1;Erbb3;Srm;Hectd2;Coq8a;Trim2;Fasn;Mylip;Uhrf1;Tec;Dyrk2;Prkd3;Pklr;Egfr;Aurkb;Ube2l6;Cblb;Dtx4;Psat1;Alas2;Alas1;Mapk4;Tymp;Sgk2;Alg12;Tgm1;Dpy19l3;Inmt;Rnf145;Cdkl1;Pdxk;Pdgfra;Wee1;Nhl…
GO:0006268	DNA unwinding involved in DNA replication	biological_process	6	507	20	20900	5.74168e-06	0.000883931	12.3669	Mcm3;Mcm2;Mcm4;Mcm6;Gins2;Mcm5
GO:0050051	leukotriene-B4 20-monooxygenase activity	molecular_function	5	507	13	20900	9.02349e-06	0.00132302	15.855	Cyp4a32;Cyp4a10;Cyp4a14;Cyp4a12b;Cyp4a31
GO:0043231	intracellular membrane-bounded organelle	cellular_component	47	507	1019	20900	1.94872e-05	0.00264473	1.90135	Adra1a;Srd5a1;1810055G02Rik;Depp1;Clock;Llgl2;Prtn3;Bcl2l11;Tfrc;Mef2c;Rdh16;Dlc1;Cyp4a32;Cyp2c70;Cyp21a1;Rnf144a;Acss3;Pou2f1;Serpina1e;Bmp2;Crot;Prnp;Cyp3a11;Cyp4a10;Cyp4a14;Cyp4a12b;Cyp2j9;Klf6;Cyp39a1;Dct;Rnd1;Rangap1;Atp2b2;Hacl1;Cyp2c23;Frat1;Cdkl1;Hsd3b3;Cyp2b10;Cyp2a4;Cyp8b1;Cyp7b1;Lrg1;Cyp4a31;Bst2;Rab30;Blnk
GO:0008391	arachidonic acid monooxygenase activity	molecular_function	5	507	15	20900	2.02241e-05	0.00264473	13.741	Cyp4a32;Cyp4a10;Cyp4a14;Cyp4a12b;Cyp4a31
GO:0006631	fatty acid metabolic process	biological_process	16	507	193	20900	2.06149e-05	0.00264473	3.41744	Fads2;Acnat2;Acsm1;Acnat1;Crat;Elovl6;Ptgr1;Per2;Crot;Cyp4a10;Cyp4a12b;Fasn;Hacl1;Cyp2c23;Ehhadh;Aacs
GO:0001822	kidney development	biological_process	14	507	154	20900	2.42034e-05	0.00297858	3.74753	Bcl2l11;Adamts6;Cyp4a32;Bmp6;Fbn1;Lama5;Pcsk9;Fat4;Cyp4a10;Cyp4a14;Cyp4a12b;Agtr1a;Sall1;Cyp4a31
GO:0009617	response to bacterium	biological_process	15	507	175	20900	2.5152e-05	0.00297858	3.53339	Psmb9;Alpk1;Cfd;Thrsp;Slc10a2;Resf1;Bmp2;Ifi44;Abcd2;Cyp3a11;Stap1;Cyp2b10;Lrg1;Isg15;Gsta1
GO:0102033	long-chain fatty acid omega-hydroxylase activity	molecular_function	5	507	16	20900	2.88311e-05	0.00328782	12.8821	Cyp4a32;Cyp4a10;Cyp4a14;Cyp4a12b;Cyp4a31
GO:0007049	cell cycle	biological_process	33	507	634	20900	3.60929e-05	0.00385894	2.14567	Llgl2;Bcl2l11;Nek2;Ccng2;E2f7;Rab11fip4;Cdca8;Mcm3;Mcm2;Mcm4;Mcm6;Tpx2;Marveld1;Gas1;Uhrf1;Gadd45a;Usp2;Inca1;Ccne1;Ccnd1;Mis12;Aurkb;Chaf1b;Fign;Avpi1;Mapk4;Kntc1;Cables1;Cdkn1a;Wee1;Mcm5;Smpd3;Cdc20
GO:0005783	endoplasmic reticulum	cellular_component	65	507	1613	20900	3.6346e-05	0.00385894	1.66118	Cpeb4;Srd5a1;Fads2;Sec61b;Bace1;Rsad2;Retsat;Pdia6;Gramd4;Rdh16;Dlc1;Crat;Cyp2c70;Elovl6;Cyp21a1;Moxd1;Snx10;Lrp5;Retreg1;Notch1;Pou2f1;Fgd5;Srebf1;Ei24;Serpina1e;Derl3;Tmcc2;Lama3;Xbp1;Gimap8;Ifitm3;Pcsk9;Prnp;Pde2a;Mamdc2;Cyp3a11;Cyp4a10;Cyp4a14;Cyp4a12b;Cyp2j9;Cerkl;Fitm1;Cyp39a1;Atp2b2;Egfr;Ildr2;Ugt2b38;Slc35b1;Insig2;Pxdn;Nucb2;Cyp2c23;Alg12;Pdia5;Tlcd4;Fkbp11;Rnf145;Hsd3b3;Cyp2b10;Nhlrc1;C…
GO:0003824	catalytic activity	molecular_function	22	507	347	20900	4.41481e-05	0.00453107	2.61355	Rsad2;Upp2;Noct;Pah;Moxd1;Enpp3;Cda;Gclc;Srm;Fasn;Capn3;Pklr;Etnppl;Hacl1;Psat1;Alas2;Alas1;Mthfr;Gldc;Ehhadh;Hsd3b3;Gys2
GO:0005506	iron ion binding	molecular_function	13	507	148	20900	6.70882e-05	0.00666337	3.62093	Cdo1;Pah;Cyp2c70;Cyp21a1;Cyp3a11;Cyp4a10;Cyp4a14;Cyp4a12b;Cyp39a1;Cyp2c23;Cyp2b10;Cyp8b1;Cyp7b1
GO:0042802	identical protein binding	molecular_function	74	507	1951	20900	7.32343e-05	0.00704652	1.56355	Syne1;Mcu;Rcan1;Sp4;Gbp3;Nrp2;Upp2;Htra4;Tfrc;Slc4a4;Thrsp;Rdh16;Pah;Plxna2;Mcm10;E2f7;Pdgfa;Rpia;Ctps;Wrnip1;Notch1;Per2;Ifi27l2b;Pou2f1;Mid1ip1;Cda;Nampt;Serpina1e;Fbn1;Htra3;Xbp1;Slc13a5;Bmp2;Gamt;Prnp;Chka;Pde2a;Mcm6;Apcs;Grem2;Gjc3;Sh2b2;Fgfr1;Gas7;Erbb3;AU022252;Srm;Nt5e;Capn8;Fasn;Uhrf1;Usp2;Tef;Capn3;Inca1;Gabrb3;Egfr;Hacl1;Mlkl;Fgl1;Psat1;Alas1;Aldoc;Tgm1;Fam83a;Mtss1;Ifi27;Zbp1;Bst2;Smp…
GO:0048511	rhythmic process	biological_process	13	507	152	20900	8.82119e-05	0.00823044	3.52564	Clock;Noct;Ciart;Klf9;Per3;Nampt;Top2a;Ppargc1a;Usp2;Bhlhe41;Tef;Rorc;Dbp
GO:0045603	positive regulation of endothelial cell differentiation	biological_process	4	507	11	20900	9.86189e-05	0.00893081	14.9901	Bmp6;Notch1;Btg1;Atoh8
GO:0043651	linoleic acid metabolic process	biological_process	6	507	32	20900	0.00010484	0.00922295	7.72929	Cyp4a32;Cyp4a10;Cyp4a14;Cyp4a12b;Cyp2j9;Cyp4a31
GO:0017116	single-stranded DNA helicase activity	molecular_function	5	507	21	20900	0.000121487	0.0100392	9.81497	Wrnip1;Mcm3;Mcm2;Mcm4;Mcm5
GO:0016301	kinase activity	molecular_function	31	507	621	20900	0.000132399	0.0100392	2.05782	Pdk4;Riok2;Alpk1;Etnk2;Nek2;Map4k4;Ip6k2;Nmrk1;Chka;Eef2k;Map2k3;Fgfr1;Erbb3;Coq8a;Tec;Ccne1;Ccnd1;Dyrk2;Prkd3;Pklr;Egfr;Aurkb;Mapk4;Sgk2;Cdkl1;Pdxk;Pdgfra;Wee1;Taok3;Ak2;Camk2b
GO:0032020	ISG15-protein conjugation	biological_process	3	507	5	20900	0.000136845	0.0100392	24.7337	Ube2l6;Uba7;Isg15
GO:0097492	sympathetic neuron axon guidance	biological_process	3	507	5	20900	0.000136845	0.0100392	24.7337	Mef2c;Ednra;Plxna4
GO:1902975	mitotic DNA replication initiation	biological_process	3	507	5	20900	0.000136845	0.0100392	24.7337	Mcm3;Mcm2;Mcm4
GO:1990111	spermatoproteasome complex	cellular_component	3	507	5	20900	0.000136845	0.0100392	24.7337	Psmb9;Psmb8;Psmb10
GO:0000166	nucleotide binding	molecular_function	66	507	1721	20900	0.000136942	0.0100392	1.58089	Pdk4;Polr2d;Riok2;Gbp3;Etnk2;Nek2;Acsm1;Hcn3;Map4k4;Gnat2;Gnat1;Fignl1;Scn8a;Ctps;Wrnip1;Acss3;Ip6k2;Nmrk1;Nampt;Arl4a;Gimap8;Ube2d2b;Chka;Pde2a;Mcm3;Mcm2;Mcm4;Mcm6;Top2a;Eef2k;Map2k3;Gclc;Fgfr1;Erbb3;Coq8a;Abcd2;Nt5e;Myo7b;Tec;Rnd1;Dyrk2;Prkd3;Atp2b2;Pklr;Egfr;Aurkb;Ube2l6;Mlkl;Fign;Clpx;Mapk4;Sgk2;Cdkl1;Pdxk;Rab36;Gem;Pdgfra;Wee1;Taok3;Ak2;Mcm5;Mthfd1l;Aacs;Gucy1a1;Rab30;Camk2b
GO:0007411	axon guidance	biological_process	14	507	181	20900	0.000140798	0.0100818	3.18851	Rtn4rl1;Nrp2;Notch1;Lama3;Bdnf;Lama5;Gas1;Efnb2;Nfasc;Megf9;Sema3e;Ednra;Plxna4;Unc5b
GO:0003700	DNA-binding transcription factor activity	molecular_function	30	507	609	20900	0.000212767	0.0148888	2.03068	Zfp652;Clock;Sp4;Mef2c;Zhx3;Tbx20;Thra;Nr6a1;E2f7;Pitx3;Zfp174;Klf9;Pou2f1;Srebf1;Xbp1;Rfx4;Klf6;Tef;Bmyc;Rorc;Atf5;Maff;Tead1;Hes6;Nkx2-6;Irf7;Dbp;Atoh8;Nr2c2;Pbx1
GO:0070207	protein homotrimerization	biological_process	4	507	14	20900	0.000282298	0.0193154	11.778	Mlkl;Pxdn;Scara5;Steap4
GO:0016310	phosphorylation	biological_process	30	507	621	20900	0.000296015	0.0198137	1.99144	Pdk4;Riok2;Alpk1;Etnk2;Nek2;Map4k4;Ip6k2;Nmrk1;Chka;Eef2k;Map2k3;Fgfr1;Erbb3;Coq8a;Cerkl;Tec;Dyrk2;Prkd3;Pklr;Egfr;Aurkb;Mapk4;Sgk2;Cdkl1;Pdxk;Pdgfra;Wee1;Taok3;Ak2;Camk2b
GO:0046872	metal ion binding	molecular_function	107	507	3223	20900	0.000347802	0.0225471	1.36855	Cyb561;Zfp652;Cdo1;Cpeb4;Riok2;Sp4;Rsad2;Zfp608;Nrp2;Etfdh;Mical2;Adamts7;Zhx3;Sparcl1;Nek2;Noct;Thra;Acsm1;Pah;Lnpep;Clca3a1;Mcm10;Gnat2;Gnat1;Nr6a1;Fignl1;Cyp2c70;Pnkd;Cyp21a1;Moxd1;Tab2;Wrnip1;Rnf144a;Spon2;Xaf1;Notch1;Klf9;Hpx;Enpp3;Nmrk1;Fgd5;Ypel2;Cda;Cbfa2t3;Rab11fip4;Irf2bp2;Asap2;Jade3;Nudt7;Dpep1;Lonrf1;Prnp;Pde2a;Mcm2;Apcs;Top2a;Cpeb1;Cyp3a11;Cyp4a10;Cyp4a14;Cyp4a12b;Zfp112;Nt5e;Capn8;…
GO:0006879	intracellular iron ion homeostasis	biological_process	7	507	55	20900	0.000351498	0.0225471	5.24655	Cyb561;Tfrc;Bmp6;Hpx;Bmyc;Alas2;Scara5
GO:0003823	antigen binding	molecular_function	4	507	15	20900	0.000377597	0.023727	10.9928	Spon2;Jchain;Itga4;Tspan4
GO:0050678	regulation of epithelial cell proliferation	biological_process	5	507	27	20900	0.000427443	0.025877	7.63387	Notch1;Lama5;Fgfr1;Uhrf1;Ednra
GO:0005201	extracellular matrix structural constituent	molecular_function	9	507	93	20900	0.000428621	0.025877	3.98931	Col5a1;Abi3bp;Lama3;Fbn1;Lama5;Ltbp4;Npnt;Megf9;Pxdn
GO:1902287	semaphorin-plexin signaling pathway involved in axon guidance	biological_process	4	507	16	20900	0.000493853	0.0292418	10.3057	Mef2c;Plxna2;Ednra;Plxna4
GO:0045071	negative regulation of viral genome replication	biological_process	6	507	43	20900	0.00056298	0.032706	5.75203	Oas1g;Oas1a;Rsad2;Ifitm3;Bst2;Isg15
GO:0045444	fat cell differentiation	biological_process	9	507	97	20900	0.000584886	0.0333493	3.8248	Psmb8;Srebf1;Angptl8;Id4;Ccnd1;Atf5;Tmem120b;Adgrf5;Steap4
GO:0010832	negative regulation of myotube differentiation	biological_process	4	507	17	20900	0.00063349	0.0354639	9.6995	Notch1;Bdnf;Xbp1;Bhlhe41
GO:0005777	peroxisome	cellular_component	11	507	141	20900	0.000663971	0.0363889	3.21597	Acnat2;Depp1;Acnat1;Crat;Ddo;Nudt7;Crot;Hsdl2;Abcd2;Hacl1;Ehhadh
GO:0005737	cytoplasm	cellular_component	205	507	7024	20900	0.000673649	0.0363889	1.20312	Adra1a;Syne1;Psmb9;Psmb8;Cpeb4;Oas1g;Oas1a;Depp1;Rcan1;Riok2;Arhgef16;Srcin1;Alpk1;Clock;Arhgap44;Llgl2;Bcl2l11;Eps8l2;Gbp3;Eif2b3;Upp2;Nrep;Mical2;Mef2c;Etnk2;Slc2a4;Nek2;Noct;Ccng2;Tbx20;Mcc;Thrsp;Tcim;Dlc1;Map4k4;Lnpep;Bdh2;Frmd4a;Gstt3;Cyp4a32;Trmt9b;Fignl1;Keg1;Pdgfc;Cyp2c70;Pnkd;Mtss2;Ptgr1;Snx10;Tab2;Ctps;Wrnip1;Hecw2;Rnf144a;Xaf1;Notch1;Ddo;Per2;Per3;Ip6k2;Psmb10;Nmrk1;Fgd5;Rbp1;Frat2;Mid…
GO:0035148	tube formation	biological_process	3	507	8	20900	0.000725635	0.0383433	15.4586	Bcl2l11;Notch1;Atoh8
GO:0016324	apical plasma membrane	cellular_component	22	507	424	20900	0.000737848	0.0383433	2.13892	Cyp4a32;Gnat1;Slc10a2;Lrrc15;Notch1;Erbb3;Plpp1;Cyp4a10;Cyp4a14;Cyp4a12b;Slc22a7;Atp2b2;Egfr;Ocln;Tjp3;Kcnb1;Slc5a6;Slc38a3;Cyp4a31;Bst2;Slc43a1;Cldn1
GO:0031012	extracellular matrix	cellular_component	15	507	238	20900	0.000747191	0.0383433	2.59808	Col5a1;Adamts6;Adamts7;Abi3bp;Nav2;Lrrc15;Spon2;Hapln1;Fbn1;Lama5;Ltbp4;Mamdc2;Ccn6;Npnt;Pxdn
GO:0048066	developmental pigmentation	biological_process	4	507	18	20900	0.000798965	0.0397537	9.16064	Bcl2l11;Dct;Ednra;Mreg
GO:0009888	tissue development	biological_process	5	507	31	20900	0.000830633	0.0397537	6.64885	Lama3;Lama5;Lamc3;Fasn;Megf9
GO:0032508	DNA duplex unwinding	biological_process	5	507	31	20900	0.000830633	0.0397537	6.64885	Mcm3;Mcm2;Mcm4;Mcm6;Mcm5
GO:0035050	embryonic heart tube development	biological_process	5	507	31	20900	0.000830633	0.0397537	6.64885	Mef2c;Tbx20;Ednra;Nkx2-6;Plxna4
GO:0004713	protein tyrosine kinase activity	molecular_function	10	507	123	20900	0.000839231	0.0397537	3.35145	Chka;Map2k3;Fgfr1;Erbb3;Tec;Dyrk2;Egfr;Ednra;Pdgfra;Wee1
GO:0008083	growth factor activity	molecular_function	11	507	148	20900	0.000991935	0.0457096	3.06386	Inhbe;Pdgfa;Pdgfc;Osgin2;Bmp6;Bdnf;Bmp2;Nrg4;Ccn6;Prok1;Klk1b4
GO:0048812	neuron projection morphogenesis	biological_process	8	507	85	20900	0.0010645	0.0457096	3.8798	Map4k4;Bdnf;Gas7;Egfr;Cntnap1;Wee1;Taok3;Plxna4
GO:0005524	ATP binding	molecular_function	53	507	1413	20900	0.00106861	0.0457096	1.54622	Pdk4;Riok2;Alpk1;Etnk2;Nek2;Acsm1;Map4k4;Fignl1;Scn8a;Ctps;Wrnip1;Acss3;Ip6k2;Nmrk1;Ube2d2b;Chka;Mcm3;Mcm2;Mcm4;Mcm6;Top2a;Eef2k;Map2k3;Gclc;Fgfr1;Erbb3;Coq8a;Abcd2;Myo7b;Tec;Dyrk2;Prkd3;Atp2b2;Pklr;Egfr;Aurkb;Ube2l6;Hacl1;Mlkl;Fign;Clpx;Mapk4;Sgk2;Cdkl1;Pdxk;Pdgfra;Wee1;Taok3;Ak2;Mcm5;Mthfd1l;Aacs;Camk2b
GO:0004298	threonine-type endopeptidase activity	molecular_function	3	507	9	20900	0.00106888	0.0457096	13.741	Psmb9;Psmb8;Psmb10
GO:0019941	modification-dependent protein catabolic process	biological_process	3	507	9	20900	0.00106888	0.0457096	13.741	Ube2l6;Uba7;Isg15
GO:0047760	butyrate-CoA ligase activity	molecular_function	3	507	9	20900	0.00106888	0.0457096	13.741	Acsm1;Acss3;Aacs
GO:2000766	negative regulation of cytoplasmic translation	biological_process	3	507	9	20900	0.00106888	0.0457096	13.741	Cpeb4;Cpeb1;Cpeb2
GO:0042803	protein homodimerization activity	molecular_function	34	507	798	20900	0.0011265	0.0475135	1.75636	Syne1;Gbp3;St3gal2;Tfrc;Zhx3;Thra;Thrsp;Nr6a1;Pdgfa;Pdgfc;Zfp174;Cda;Rab11fip4;Chka;Pde2a;Top2a;Fgfr1;Srm;Abcd2;Gadd45a;Bhlhe41;Hes6;Mapk4;Tymp;Jchain;Gldc;Pdxk;Pdgfra;Mthfd1l;Bst2;Camk2b;Dnph1;Gsta1;Syt3
GO:0016746	acyltransferase activity	molecular_function	12	507	174	20900	0.00114479	0.0476326	2.84296	Acnat2;Clock;Acnat1;Crat;Keg1;Gm4952;Crot;Fasn;Alas2;Alas1;Tgm1;Nat8
GO:0001658	branching involved in ureteric bud morphogenesis	biological_process	6	507	50	20900	0.00127212	0.0519764	4.94675	Bmp2;Lama5;Fat4;Npnt;Sall1;Pbx1
GO:0008202	steroid metabolic process	biological_process	10	507	130	20900	0.00128295	0.0519764	3.17099	Srd5a1;Rdh16;Srebf1;Pcsk9;Cyp3a11;Cyp39a1;Ugt2b38;Insig2;Cyp2b10;Cyp7b1
GO:0016410	N-acyltransferase activity	molecular_function	3	507	10	20900	0.00149955	0.0584446	12.3669	Acnat1;Keg1;Gm4952
GO:0019774	proteasome core complex, beta-subunit complex	cellular_component	3	507	10	20900	0.00149955	0.0584446	12.3669	Psmb9;Psmb8;Psmb10
GO:1902806	regulation of cell cycle G1/S phase transition	biological_process	3	507	10	20900	0.00149955	0.0584446	12.3669	Tcim;Cirbp;Cdkn1a
GO:0022857	transmembrane transporter activity	molecular_function	12	507	181	20900	0.00160376	0.0611908	2.73301	Slc2a4;Slc46a3;Slc22a15;Slc17a9;Slc13a5;Slco1a4;Slc22a7;Slc7a4;Slc5a6;Slc43a1;Slc45a3;Slc17a8
GO:0048471	perinuclear region of cytoplasm	cellular_component	30	507	691	20900	0.00163218	0.0611908	1.78971	Srd5a1;Gbp3;Tfrc;Slc2a4;Noct;Lnpep;Fignl1;Wrnip1;Per2;Enpp3;Bdnf;Pcsk9;Pde2a;Mcm3;Fgfr1;Cpeb1;Rasgrp3;Cerkl;Usp2;Tnfsf12;Rangap1;Egfr;Kcnb1;Ndrg1;Gsn;Ppp1r16b;Cdkn1a;Nhlrc1;Sec23b;Cdc20
GO:0019373	epoxygenase P450 pathway	biological_process	5	507	36	20900	0.00166848	0.0611908	5.7254	Cyp2c70;Cyp2j9;Cyp2c23;Cyp2b10;Cyp2a4
GO:0008283	cell population proliferation	biological_process	16	507	285	20900	0.00170748	0.0611908	2.31427	Tbx20;Mcm10;Gnat1;Pdgfa;Notch1;Fgfr1;Gas1;Id4;Ccnd1;Axin2;Egfr;Btg1;Nkx2-6;Prok1;Fam83a;Pbx1
GO:0046982	protein heterodimerization activity	molecular_function	17	507	312	20900	0.00170912	0.0611908	2.24612	Adra1a;Mef2c;Zhx3;Pdgfa;Bmp6;Abtb2;Xbp1;Top2a;Erbb3;Abcd2;Agtr1a;Gadd45a;Bhlhe41;Hes6;Mapk4;Kcnb1;Syt3
GO:0030170	pyridoxal phosphate binding	molecular_function	6	507	53	20900	0.00172898	0.0611908	4.66674	Etnppl;Psat1;Alas2;Alas1;Gldc;Pdxk
GO:1902895	positive regulation of miRNA transcription	biological_process	6	507	53	20900	0.00172898	0.0611908	4.66674	Srebf1;Bmp2;Bmyc;Egfr;Tead1;Atoh8
GO:0005978	glycogen biosynthetic process	biological_process	4	507	22	20900	0.00176875	0.0611908	7.49507	Ppp1r3c;Per2;Nhlrc1;Gys2
GO:0035634	response to stilbenoid	biological_process	4	507	22	20900	0.00176875	0.0611908	7.49507	Slc22a7;Fgl1;Cyp2a4;Gsta1
GO:0047617	acyl-CoA hydrolase activity	molecular_function	4	507	22	20900	0.00176875	0.0611908	7.49507	Acnat2;Them7;Acnat1;Abcd2
GO:0051607	defense response to virus	biological_process	13	507	209	20900	0.00185015	0.0632957	2.5641	Oas1g;Oas1a;Rsad2;Gbp3;Spon2;Ifi27l2b;Ndufaf4;Ifitm3;Mlkl;Irf7;Zbp1;Bst2;Isg15
GO:0006260	DNA replication	biological_process	9	507	115	20900	0.00196415	0.0664575	3.22614	Mcm10;Wrnip1;Mcm3;Mcm2;Mcm4;Mcm6;Chaf1b;Gins2;Mcm5
GO:0046825	regulation of protein export from nucleus	biological_process	3	507	11	20900	0.0020249	0.0677682	11.2426	Ptpn14;Frat1;Ifi27
GO:0048146	positive regulation of fibroblast proliferation	biological_process	7	507	75	20900	0.00227037	0.0751662	3.84747	Pdgfa;Pdgfc;Rnaseh2b;Bmyc;Egfr;Cdkn1a;Pdgfra
GO:0015293	symporter activity	molecular_function	9	507	119	20900	0.00248238	0.0770187	3.1177	Slc4a4;Slc46a3;Slc10a2;Slc13a5;Slc5a6;Slc38a3;Slc45a3;Slc25a18;Slc17a8
GO:0008285	negative regulation of cell population proliferation	biological_process	19	507	380	20900	0.0025086	0.0770187	2.06114	Abi3bp;Dlc1;E2f7;Notch1;Cbfa2t3;Ptpn14;Xirp1;Bmp2;Ifitm3;Ccn6;Cpeb1;Trp53inp1;Inca1;Atf5;Axin2;Btg1;Ndrg1;Cdkn1a;Ddah1
GO:0016712	oxidoreductase activity, acting on paired donors, with incorporation or reduction of molecular oxygen, reduced flavin or flavoprotein as one donor, and incorporation of one atom of oxygen	molecular_function	6	507	57	20900	0.00251962	0.0770187	4.33925	Cyp2c70;Cyp3a11;Cyp2j9;Cyp2c23;Cyp2b10;Cyp2a4
GO:0031648	protein destabilization	biological_process	6	507	57	20900	0.00251962	0.0770187	4.33925	Xbp1;Bmp2;Prnp;Mylip;Capn3;Gsn
GO:0071230	cellular response to amino acid stimulus	biological_process	6	507	57	20900	0.00251962	0.0770187	4.33925	Cpeb4;Pdgfc;Xbp1;Cpeb1;Egfr;Pdgfra
GO:0030054	cell junction	cellular_component	12	507	192	20900	0.0026233	0.0770187	2.57643	Scn8a;Ip6k2;Nampt;Xirp1;Dpep1;Lsr;Egfr;Mlkl;Ocln;Tjp3;Pdgfra;Cldn1
GO:0017154	semaphorin receptor activity	molecular_function	3	507	12	20900	0.00265151	0.0770187	10.3057	Nrp2;Plxna2;Plxna4
GO:0033687	osteoblast proliferation	biological_process	3	507	12	20900	0.00265151	0.0770187	10.3057	Fignl1;Lrp5;Axin2
GO:0035313	wound healing, spreading of epidermal cells	biological_process	3	507	12	20900	0.00265151	0.0770187	10.3057	Col5a1;Arhgap24;Lrg1
GO:0048407	platelet-derived growth factor binding	molecular_function	3	507	12	20900	0.00265151	0.0770187	10.3057	Col5a1;Pdgfa;Pdgfra
GO:0060740	prostate gland epithelium morphogenesis	biological_process	3	507	12	20900	0.00265151	0.0770187	10.3057	Notch1;Id4;Cyp7b1
GO:0071372	cellular response to follicle-stimulating hormone stimulus	biological_process	3	507	12	20900	0.00265151	0.0770187	10.3057	Notch1;Ppargc1a;Ednra
GO:0090557	establishment of endothelial intestinal barrier	biological_process	3	507	12	20900	0.00265151	0.0770187	10.3057	Fasn;Tjp3;Cldn1
GO:0007162	negative regulation of cell adhesion	biological_process	6	507	58	20900	0.00275389	0.0785114	4.26444	Srcin1;Plxna2;Erbb3;Rnd1;Nat8;Plxna4
GO:0031397	negative regulation of protein ubiquitination	biological_process	6	507	58	20900	0.00275389	0.0785114	4.26444	Peli3;Per2;Gclc;Pinx1;Smad7;Isg15
GO:0140311	protein sequestering activity	molecular_function	4	507	25	20900	0.00288804	0.0815804	6.59566	Lrrc15;Prnp;Insig2;Cdkn1a
GO:0007507	heart development	biological_process	15	507	274	20900	0.00298398	0.0825721	2.25673	Nrp2;Mef2c;Adamts6;Tab2;Notch1;Fbn1;Bmp2;Pde2a;Agtr1a;Tead1;Sall1;Ednra;Nkx2-6;Itga4;Cdkn1a
GO:0050873	brown fat cell differentiation	biological_process	5	507	41	20900	0.0030036	0.0825721	5.02718	Slc2a4;Arl4a;Nudt7;Sh2b2;Lrg1
GO:0071479	cellular response to ionizing radiation	biological_process	5	507	41	20900	0.0030036	0.0825721	5.02718	Clock;Fignl1;Net1;Gadd45a;Cdkn1a
GO:0030864	cortical actin cytoskeleton	cellular_component	6	507	60	20900	0.00327091	0.0875755	4.12229	Llgl2;Dlc1;Mtss2;Myzap;Gsn;Gys2
GO:0071466	cellular response to xenobiotic stimulus	biological_process	6	507	60	20900	0.00327091	0.0875755	4.12229	Tfrc;Mef2c;Dpep1;Prnp;Bmyc;Ppp1r14a
GO:0042474	middle ear morphogenesis	biological_process	4	507	26	20900	0.00334853	0.0875755	6.34198	Fgfr1;Gas1;Insig2;Ednra
GO:0000900	mRNA regulatory element binding translation repressor activity	molecular_function	3	507	13	20900	0.00338529	0.0875755	9.51297	Cpeb4;Cpeb1;Cpeb2
GO:0010243	response to organonitrogen compound	biological_process	3	507	13	20900	0.00338529	0.0875755	9.51297	Cdo1;Ccnd1;Aacs
GO:0035456	response to interferon-beta	biological_process	3	507	13	20900	0.00338529	0.0875755	9.51297	Xaf1;Ifitm3;Bst2
GO:0071498	cellular response to fluid shear stress	biological_process	3	507	13	20900	0.00338529	0.0875755	9.51297	Mef2c;Xbp1;Mtss1
GO:0007399	nervous system development	biological_process	20	507	420	20900	0.00341314	0.0875755	1.96299	Nrp2;Mef2c;Nav2;Amigo1;Bdnf;Nrg4;Mamdc2;Sh2b2;Gas7;Mylip;Gabrb3;Efnb2;Sema3e;Hes6;Atoh8;Mtss1;Cables1;Camk2b;Plxna4;Cdc20
GO:0060612	adipose tissue development	biological_process	5	507	43	20900	0.00370842	0.0943656	4.79336	Lrp5;Xbp1;Ppargc1a;Rorc;Fgl1
GO:0051233	spindle midzone	cellular_component	4	507	27	20900	0.00385654	0.096539	6.10709	Cdca8;Aurkb;Gem;Camk2b
GO:0070160	tight junction	cellular_component	4	507	27	20900	0.00385654	0.096539	6.10709	Lsr;Ildr2;Ocln;Cldn1
GO:0005161	platelet-derived growth factor receptor binding	molecular_function	3	507	14	20900	0.00423155	0.103404	8.83347	Pdgfa;Pdgfc;Pdgfra
GO:0031402	sodium ion binding	molecular_function	3	507	14	20900	0.00423155	0.103404	8.83347	Scn8a;Capn3;Pdxk
GO:0043138	3'-5' DNA helicase activity	molecular_function	3	507	14	20900	0.00423155	0.103404	8.83347	Nav2;Mcm2;Mcm5
GO:0005654	nucleoplasm	cellular_component	104	507	3357	20900	0.00429068	0.104024	1.27709	Adra1a;Syne1;Psmb9;Psmb8;1810055G02Rik;Oas1g;Polr2d;Oas1a;Clock;Sp4;Pfkfb3;St6galnac3;Mrnip;Mef2c;Amt;Zhx3;Nek2;Tbx20;Mcc;Thrsp;Ccdc86;Tcim;Nav2;Mcm10;Setbp1;Tab2;Xaf1;Notch1;Klf9;Per2;Ip6k2;Psmb10;Pou2f1;Rbp1;Srebf1;Cbfa2t3;Irf2bp2;Ptpn14;Rnaseh2b;Arl4a;Jade3;Slc13a5;Cdca8;Fbxo32;Dpep1;Mcm3;Mcm2;Mcm4;Mcm6;Top2a;Tpx2;Cpeb1;Ppargc1a;Nt5e;Cerkl;Klf6;Uhrf1;Id4;Stx1b;Cirbp;Bhlhe41;Bmyc;Inca1;Ccne1;Cc…
GO:0048565	digestive tract development	biological_process	4	507	28	20900	0.00441429	0.106184	5.88898	Pdgfa;Pdgfc;Fat4;Nkx2-6
GO:0000082	G1/S transition of mitotic cell cycle	biological_process	6	507	64	20900	0.00451737	0.10716	3.86464	Id4;Bmyc;Ccne1;Ccnd1;Cables1;Camk2b
GO:0019369	arachidonic acid metabolic process	biological_process	5	507	45	20900	0.00452447	0.10716	4.58032	Cyp4a32;Cyp4a10;Cyp4a14;Cyp4a12b;Cyp4a31
GO:0006468	protein phosphorylation	biological_process	26	507	617	20900	0.00479437	0.107434	1.73711	Pdk4;Riok2;Alpk1;Nek2;Map4k4;Eef2k;Map2k3;Fgfr1;Erbb3;Tec;Ccne1;Ccnd1;Rorc;Dyrk2;Prkd3;Egfr;Aurkb;Mlkl;Mapk4;Ednra;Sgk2;Cdkl1;Pdgfra;Wee1;Taok3;Camk2b
GO:0001657	ureteric bud development	biological_process	5	507	46	20900	0.00497702	0.107434	4.48075	Bdnf;Fgfr1;Npnt;Sall1;Smad7
GO:1900745	positive regulation of p38MAPK cascade	biological_process	4	507	29	20900	0.00502391	0.107434	5.68591	Bmp2;Gadd45a;Gsn;Gadd45b
GO:0003094	glomerular filtration	biological_process	3	507	15	20900	0.00519504	0.107434	8.24458	Ednra;Jchain;Adgrf5
GO:0003688	DNA replication origin binding	molecular_function	3	507	15	20900	0.00519504	0.107434	8.24458	Mcm10;Mcm2;Mcm5
GO:0032869	cellular response to insulin stimulus	biological_process	7	507	87	20900	0.00521928	0.107434	3.31678	Slc2a4;Xbp1;Pcsk9;Cpeb1;Pklr;Insig2;Cpeb2
GO:0012501	programmed cell death	biological_process	5	507	47	20900	0.00546074	0.107434	4.38541	Htra4;Gas1;Capn3;Mlkl;Zbp1
GO:0001920	negative regulation of receptor recycling	biological_process	2	507	5	20900	0.0055946	0.107434	16.4892	Pcsk9;Trat1
GO:0002175	protein localization to paranode region of axon	biological_process	2	507	5	20900	0.0055946	0.107434	16.4892	Nfasc;Cntnap1
GO:0006700	C21-steroid hormone biosynthetic process	biological_process	2	507	5	20900	0.0055946	0.107434	16.4892	Cyp21a1;Hsd3b3
GO:0009642	response to light intensity	biological_process	2	507	5	20900	0.0055946	0.107434	16.4892	Gnat2;Gnat1
GO:0010694	positive regulation of alkaline phosphatase activity	biological_process	2	507	5	20900	0.0055946	0.107434	16.4892	Mef2c;Npnt
GO:0010750	positive regulation of nitric oxide mediated signal transduction	biological_process	2	507	5	20900	0.0055946	0.107434	16.4892	Egfr;Gucy1a1
GO:0031313	extrinsic component of endosome membrane	cellular_component	2	507	5	20900	0.0055946	0.107434	16.4892	Wdr91;Snx10
GO:0032430	positive regulation of phospholipase A2 activity	biological_process	2	507	5	20900	0.0055946	0.107434	16.4892	Agtr1a;Camk2b
GO:0033014	tetrapyrrole biosynthetic process	biological_process	2	507	5	20900	0.0055946	0.107434	16.4892	Alas2;Alas1
GO:0048039	ubiquinone binding	molecular_function	2	507	5	20900	0.0055946	0.107434	16.4892	Etfdh;Coq10b
GO:0048525	negative regulation of viral process	biological_process	2	507	5	20900	0.0055946	0.107434	16.4892	Oas1a;Apcs
GO:0048592	eye morphogenesis	biological_process	2	507	5	20900	0.0055946	0.107434	16.4892	Col5a1;Gas1
GO:0061333	renal tubule morphogenesis	biological_process	2	507	5	20900	0.0055946	0.107434	16.4892	Mef2c;Mtss1
GO:0071205	protein localization to juxtaparanode region of axon	biological_process	2	507	5	20900	0.0055946	0.107434	16.4892	Nfasc;Cntnap1
GO:0072102	glomerulus morphogenesis	biological_process	2	507	5	20900	0.0055946	0.107434	16.4892	Mef2c;Mtss1
GO:0090482	vitamin transmembrane transporter activity	molecular_function	2	507	5	20900	0.0055946	0.107434	16.4892	Slc19a2;Slc5a6
GO:0103002	16-hydroxypalmitate dehydrogenase activity	molecular_function	2	507	5	20900	0.0055946	0.107434	16.4892	Cyp4a14;Cyp4a12b
GO:0140981	medium-chain fatty acid omega-hydroxylase activity	molecular_function	2	507	5	20900	0.0055946	0.107434	16.4892	Cyp4a14;Cyp4a12b
GO:1903670	regulation of sprouting angiogenesis	biological_process	2	507	5	20900	0.0055946	0.107434	16.4892	Ppp1r16b;Tspan18
GO:1905605	positive regulation of blood-brain barrier permeability	biological_process	2	507	5	20900	0.0055946	0.107434	16.4892	Ocln;Tjp3
GO:0006694	steroid biosynthetic process	biological_process	6	507	67	20900	0.00565921	0.107434	3.6916	Srd5a1;Cyp21a1;Hsd3b3;Cyp8b1;Cyp7b1;Pbx1
GO:0000070	mitotic sister chromatid segregation	biological_process	4	507	30	20900	0.00568748	0.107434	5.49638	Nek2;Cdca8;Mis12;Kntc1
GO:0006637	acyl-CoA metabolic process	biological_process	4	507	30	20900	0.00568748	0.107434	5.49638	Acnat2;Acsm1;Acnat1;Ehhadh
GO:0051259	protein complex oligomerization	biological_process	4	507	30	20900	0.00568748	0.107434	5.49638	Oas1g;Oas1a;Mcu;Cldn1
GO:0060045	positive regulation of cardiac muscle cell proliferation	biological_process	4	507	30	20900	0.00568748	0.107434	5.49638	Mef2c;Tbx20;Notch1;Fgfr1
GO:0060337	type I interferon-mediated signaling pathway	biological_process	4	507	30	20900	0.00568748	0.107434	5.49638	Oas1g;Oas1a;Ifitm3;Irf7
GO:0050679	positive regulation of epithelial cell proliferation	biological_process	7	507	89	20900	0.00590655	0.110892	3.24225	Bmp6;Notch1;Gas1;Bmyc;Egfr;Nkx2-6;Cyp7b1
GO:0055085	transmembrane transport	biological_process	20	507	442	20900	0.00596497	0.110907	1.86529	Slc2a4;Slc4a4;Slc46a3;Hcn3;Slc19a2;Scn8a;Slc22a15;Slc17a9;Slc13a5;Slco1a4;Abcd2;Slc22a7;Slc35b1;Kcnb1;Slc7a4;Slc5a6;Slc43a1;Slc45a3;Slc25a18;Slc17a8
GO:0004175	endopeptidase activity	molecular_function	8	507	112	20900	0.00597942	0.110907	2.94449	Psmb9;Psmb8;Bace1;Htra4;Cfd;Psmb10;Htra3;Klk1b4
GO:0062023	collagen-containing extracellular matrix	cellular_component	16	507	325	20900	0.00613356	0.112169	2.02943	Col5a1;Sparcl1;Lgalsl;Abi3bp;Plxna2;Lrrc15;Hapln1;Lama3;Fbn1;Lama5;Ltbp4;Prg4;Lgals4;Npnt;Fgl1;Pxdn
GO:0010369	chromocenter	cellular_component	3	507	16	20900	0.00627993	0.112169	7.72929	Cdca8;Aurkb;Sall1
GO:0055008	cardiac muscle tissue morphogenesis	biological_process	3	507	16	20900	0.00627993	0.112169	7.72929	Tbx20;Notch1;Bmp2
GO:0070885	negative regulation of calcineurin-NFAT signaling cascade	biological_process	3	507	16	20900	0.00627993	0.112169	7.72929	Rcan1;Prnp;Dyrk2
GO:1990124	messenger ribonucleoprotein complex	cellular_component	3	507	16	20900	0.00627993	0.112169	7.72929	Cpeb4;Cpeb1;Cpeb2
GO:0016853	isomerase activity	molecular_function	9	507	137	20900	0.00628998	0.112169	2.70807	Pdia6;Rpia;Top2a;Cyp2j9;Dct;Pdia5;Ehhadh;Fkbp11;Hsd3b3
GO:0005604	basement membrane	cellular_component	8	507	113	20900	0.00630245	0.112169	2.91843	Col5a1;Lama3;Fbn1;Lama5;Lamc3;Npnt;Megf9;Pxdn
GO:0050730	regulation of peptidyl-tyrosine phosphorylation	biological_process	4	507	31	20900	0.00640701	0.113375	5.31908	Pdgfa;Pdgfc;Prnp;Egfr
GO:0010718	positive regulation of epithelial to mesenchymal transition	biological_process	5	507	49	20900	0.00652606	0.114222	4.20642	Tbx20;Notch1;Bmp2;Axin2;Lrg1
GO:0009615	response to virus	biological_process	6	507	69	20900	0.00652908	0.114222	3.5846	Oas1g;Oas1a;Rsad2;Ifitm3;Bst2;Isg15
GO:0043523	regulation of neuron apoptotic process	biological_process	4	507	32	20900	0.00718444	0.124275	5.15286	Mef2c;Bdnf;Pcsk9;Trim2
GO:0046597	negative regulation of viral entry into host cell	biological_process	4	507	32	20900	0.00718444	0.124275	5.15286	Lrrc15;Ifitm3;Apcs;Gsn
GO:0005614	interstitial matrix	cellular_component	3	507	17	20900	0.00748989	0.126711	7.27463	Abi3bp;Nav2;Mamdc2
GO:0006699	bile acid biosynthetic process	biological_process	3	507	17	20900	0.00748989	0.126711	7.27463	Cyp39a1;Cyp8b1;Cyp7b1
GO:0045182	translation regulator activity	molecular_function	3	507	17	20900	0.00748989	0.126711	7.27463	Cpeb4;Cpeb1;Cpeb2
GO:0045723	positive regulation of fatty acid biosynthetic process	biological_process	3	507	17	20900	0.00748989	0.126711	7.27463	Mid1ip1;Srebf1;Slc45a3
GO:0005515	protein binding	molecular_function	155	507	5380	20900	0.00753688	0.126809	1.18765	Col5a1;Syne1;Psmb8;Sec61b;Bace1;Oas1a;Mcu;Rcan1;Srcin1;Clock;Prtn3;Bcl2l11;Rsad2;Nrp2;Nrep;Tfrc;Mical2;Mef2c;Zhx3;Slc2a4;Slc4a4;Nek2;Noct;Tbx20;Thra;Thrsp;Gramd4;Ciart;Hcn3;Map4k4;Lnpep;Plxna2;Gnat1;Nr6a1;Peli3;E2f7;Pnkd;Scn8a;Pitx3;Lrp5;Tab2;Wrnip1;Amigo1;Bmp6;Spon2;Retreg1;Notch1;Per2;Per3;Pou2f1;Mid1ip1;Srebf1;Celsr2;Cbfa2t3;Bdnf;Fbn1;Net1;Htra3;Cdca8;Bmp2;Fbxo32;Lama5;Ltbp4;Prnp;Mcm4;Mcm6;Lsr…
GO:0043524	negative regulation of neuron apoptotic process	biological_process	11	507	193	20900	0.00767216	0.128384	2.34949	Cpeb4;Mef2c;Retreg1;Bdnf;Gclc;Erbb3;Ppargc1a;Agtr1a;Ccnd1;Sema3e;Unc5b
GO:0005021	vascular endothelial growth factor receptor activity	molecular_function	2	507	6	20900	0.00825753	0.130384	13.741	Nrp2;Pdgfra
GO:0006271	DNA strand elongation involved in DNA replication	biological_process	2	507	6	20900	0.00825753	0.130384	13.741	Mcm3;Mcm4
GO:0007199	G protein-coupled receptor signaling pathway coupled to cGMP nucleotide second messenger	biological_process	2	507	6	20900	0.00825753	0.130384	13.741	Gnat2;Gnat1
GO:0008142	oxysterol binding	molecular_function	2	507	6	20900	0.00825753	0.130384	13.741	Rorc;Insig2
GO:0015938	coenzyme A catabolic process	biological_process	2	507	6	20900	0.00825753	0.130384	13.741	Vnn1;Nudt7
GO:0032133	chromosome passenger complex	cellular_component	2	507	6	20900	0.00825753	0.130384	13.741	Cdca8;Aurkb
GO:0033631	cell-cell adhesion mediated by integrin	biological_process	2	507	6	20900	0.00825753	0.130384	13.741	Npnt;Itga4
GO:0042482	positive regulation of odontogenesis	biological_process	2	507	6	20900	0.00825753	0.130384	13.741	Bmp2;Ednra
GO:0046890	regulation of lipid biosynthetic process	biological_process	2	507	6	20900	0.00825753	0.130384	13.741	Thrsp;Mid1ip1
GO:1900028	negative regulation of ruffle assembly	biological_process	2	507	6	20900	0.00825753	0.130384	13.741	Stap1;Arhgap24
GO:1903490	positive regulation of mitotic cytokinesis	biological_process	2	507	6	20900	0.00825753	0.130384	13.741	Cdca8;Aurkb
GO:0005576	extracellular region	cellular_component	58	507	1742	20900	0.00855321	0.133688	1.37252	Col5a1;Prtn3;St3gal2;Inhbe;Htra4;Tfrc;Cfd;Adamts7;Sparcl1;Ces4a;Pdgfa;Pdgfc;Bmp6;Spon2;Cxcl14;Serpina6;Serpina9;Notch1;Hapln1;Hpx;Enpp3;Nampt;Serpina1e;Lama3;Bdnf;Fbn1;Htra3;Bmp2;Lama5;Ltbp4;Pcsk9;Nrg4;Prg4;Apcs;Grem2;Mamdc2;Ccn6;Lamc3;Saa4;Angptl8;Orm1;Tnfsf12;Creg1;Npnt;A2ml1;Sema3e;Fgl1;Pxdn;Nucb2;Jchain;Prok1;Tnfsf13;Serpina11;Gsn;Spock1;Dkk4;Smpd3;Isg15
GO:0048018	receptor ligand activity	molecular_function	6	507	73	20900	0.00855362	0.133688	3.38818	Bmp2;Nrg4;Grem2;Tnfsf12;Sema3e;Tnfsf13
GO:0003203	endocardial cushion morphogenesis	biological_process	3	507	18	20900	0.00882807	0.134563	6.87048	Tbx20;Notch1;Bmp2
GO:0005521	lamin binding	molecular_function	3	507	18	20900	0.00882807	0.134563	6.87048	Syne1;Prnp;Ifi27
GO:0030371	translation repressor activity	molecular_function	3	507	18	20900	0.00882807	0.134563	6.87048	Trim2;Cirbp;Nhlrc1
GO:0048029	monosaccharide binding	molecular_function	3	507	18	20900	0.00882807	0.134563	6.87048	Alpk1;Rpia;Pklr
GO:1901857	positive regulation of cellular respiration	biological_process	3	507	18	20900	0.00882807	0.134563	6.87048	Oas1g;Oas1a;Ppargc1a
GO:0004879	nuclear receptor activity	molecular_function	5	507	53	20900	0.00907819	0.137693	3.88895	Thra;Nr6a1;Srebf1;Rorc;Nr2c2
GO:0006805	xenobiotic metabolic process	biological_process	7	507	97	20900	0.00934609	0.140855	2.97485	Cyp2c70;Cyp2j9;Rorc;Cyp2c23;Cyp2b10;Cyp2a4;Gsta1
GO:0005912	adherens junction	cellular_component	9	507	146	20900	0.00938838	0.140855	2.54114	Frmd4a;Notch1;Lama3;Xirp1;Rnd1;Ndrg1;Tgm1;Mtss1;Smad7
GO:0051726	regulation of cell cycle	biological_process	12	507	226	20900	0.00942388	0.140855	2.18883	Ccng2;Fignl1;Per2;Jade3;Gas1;Gadd45a;Ccne1;Ccnd1;Atf5;Gadd45b;Cables1;Cdkn1a
GO:0008217	regulation of blood pressure	biological_process	6	507	75	20900	0.00971881	0.143866	3.29783	Adra1a;Avpr1a;Lnpep;Agtr1a;Ednra;Gucy1a1
GO:0045669	positive regulation of osteoblast differentiation	biological_process	6	507	75	20900	0.00971881	0.143866	3.29783	Mef2c;Zhx3;Lrp5;Bmp6;Bmp2;Npnt
GO:0000079	regulation of cyclin-dependent protein serine/threonine kinase activity	biological_process	4	507	35	20900	0.0098822	0.144892	4.71119	Ccng2;Ccne1;Ccnd1;Cdkn1a
GO:0000307	cyclin-dependent protein kinase holoenzyme complex	cellular_component	4	507	35	20900	0.0098822	0.144892	4.71119	Ccng2;Ccne1;Ccnd1;Cdkn1a
GO:0003279	cardiac septum development	biological_process	3	507	19	20900	0.0102972	0.148154	6.50888	Adamts6;Tbx20;Pde2a
GO:0005839	proteasome core complex	cellular_component	3	507	19	20900	0.0102972	0.148154	6.50888	Psmb9;Psmb8;Psmb10
GO:0019229	regulation of vasoconstriction	biological_process	3	507	19	20900	0.0102972	0.148154	6.50888	Adra1a;Per2;Agtr1a
GO:0030031	cell projection assembly	biological_process	3	507	19	20900	0.0102972	0.148154	6.50888	Pdgfa;Mtss2;Gsn
GO:0050919	negative chemotaxis	biological_process	4	507	36	20900	0.0109089	0.155672	4.58032	Rtn4rl1;Nrp2;Pdgfa;Sema3e
GO:0098609	cell-cell adhesion	biological_process	11	507	204	20900	0.0113465	0.155672	2.2228	Lrp5;Vnn1;Celsr2;Cd93;Lama3;Lama5;Fat4;Egfr;Nfasc;Tjp3;Itga4
GO:0003176	aortic valve development	biological_process	2	507	7	20900	0.0113758	0.155672	11.778	Tbx20;Bmp2
GO:0006248	CMP catabolic process	biological_process	2	507	7	20900	0.0113758	0.155672	11.778	Upp2;Cda
GO:0008568	microtubule severing ATPase activity	molecular_function	2	507	7	20900	0.0113758	0.155672	11.778	Fignl1;Fign
GO:0010544	negative regulation of platelet activation	biological_process	2	507	7	20900	0.0113758	0.155672	11.778	Pdgfa;Pdgfra
GO:0010894	negative regulation of steroid biosynthetic process	biological_process	2	507	7	20900	0.0113758	0.155672	11.778	Bmp2;Insig2
GO:0021828	gonadotrophin-releasing hormone neuronal migration to the hypothalamus	biological_process	2	507	7	20900	0.0113758	0.155672	11.778	Nrp2;Sema3e
GO:0021889	olfactory bulb interneuron differentiation	biological_process	2	507	7	20900	0.0113758	0.155672	11.778	Atf5;Sall1
GO:0030913	paranodal junction assembly	biological_process	2	507	7	20900	0.0113758	0.155672	11.778	Nfasc;Cntnap1
GO:0071281	cellular response to iron ion	biological_process	2	507	7	20900	0.0113758	0.155672	11.778	Tfrc;Bmp6
GO:0005178	integrin binding	molecular_function	9	507	151	20900	0.0115451	0.15729	2.45699	Lama3;Fbn1;Lama5;Ccn6;Npnt;Egfr;Itga4;Tspan4;Isg15
GO:0007611	learning or memory	biological_process	6	507	78	20900	0.0116722	0.158286	3.17099	Mef2c;Slc2a4;Thra;Bdnf;Prnp;Egfr
GO:0033268	node of Ranvier	cellular_component	3	507	20	20900	0.0118995	0.158286	6.18343	Scn8a;Nfasc;Spock1
GO:0051642	centrosome localization	biological_process	3	507	20	20900	0.0118995	0.158286	6.18343	Syne1;Plxna2;Ccdc141
GO:0061028	establishment of endothelial barrier	biological_process	3	507	20	20900	0.0118995	0.158286	6.18343	Pde2a;Ednra;Ppp1r16b
GO:1905564	positive regulation of vascular endothelial cell proliferation	biological_process	3	507	20	20900	0.0118995	0.158286	6.18343	Fgfr1;Prok1;Itga4
GO:0004672	protein kinase activity	molecular_function	21	507	504	20900	0.0119267	0.158286	1.71762	Pdk4;Riok2;Nek2;Map4k4;Map2k3;Fgfr1;Erbb3;Tec;Ccnd1;Dyrk2;Prkd3;Egfr;Aurkb;Mlkl;Mapk4;Sgk2;Cdkl1;Pdgfra;Wee1;Taok3;Camk2b
GO:0009986	cell surface	cellular_component	29	507	766	20900	0.012472	0.164151	1.56066	Bace1;Rtn4rl1;Tfrc;Adamts7;Slc2a4;Slc4a4;Lnpep;Pdgfa;Pdgfc;Lrrc15;Notch1;Cd93;Bmp2;Ifitm3;Pcsk9;Prnp;Nt5e;Gabrb3;Egfr;Pxdn;Ocln;Tjp3;Kcnb1;Scara5;Itga4;Lrfn3;Pdgfra;Adgrf5;Bst2
GO:0042593	glucose homeostasis	biological_process	9	507	153	20900	0.0125043	0.164151	2.42488	Oas1g;Pdk4;Oas1a;Mcu;Slc2a4;Fbn1;Sh2b2;Kcnb1;Adgrf5
GO:0005615	extracellular space	cellular_component	55	507	1669	20900	0.0125285	0.164151	1.35845	Col5a1;Prtn3;Inhbe;Pdia6;Tfrc;Cfd;Sparcl1;Pdgfa;Pdgfc;Lrrc15;Moxd1;Bmp6;Spon2;Cxcl14;Serpina6;Vnn1;Serpina9;Hapln1;Hpx;Nampt;Serpina1e;Bdnf;Fbn1;Bmp2;Lama5;Pcsk9;Nrg4;Prg4;Apcs;Grem2;Ccn6;Erbb3;Cyp4a14;Cyp4a12b;Lgals4;Orm1;Orm3;Apol9b;Tnfsf12;Creg1;A2ml1;Sema3e;Fgl1;Pxdn;Nucb2;Jchain;Tnfsf13;Serpina11;Gsn;Apol9a;Klk1b4;Spock1;Hmgn2;Lrg1;Dkk4
GO:1990830	cellular response to leukemia inhibitory factor	biological_process	8	507	128	20900	0.0128989	0.168286	2.57643	Nrp2;Tfrc;Snx10;Xbp1;Srm;Trim2;Gldc;Smad7
GO:0048008	platelet-derived growth factor receptor signaling pathway	biological_process	4	507	38	20900	0.0131628	0.170287	4.33925	Pdgfa;Pdgfc;Pdgfra;Smpd3
GO:0070330	aromatase activity	molecular_function	4	507	38	20900	0.0131628	0.170287	4.33925	Cyp3a11;Cyp4a12b;Cyp2c23;Cyp2b10
GO:0031668	cellular response to extracellular stimulus	biological_process	3	507	21	20900	0.0136369	0.172123	5.88898	Tfrc;Bmp6;Cdkn1a
GO:0050709	negative regulation of protein secretion	biological_process	3	507	21	20900	0.0136369	0.172123	5.88898	Srcin1;Rsad2;Frmd4a
GO:0051770	positive regulation of nitric-oxide synthase biosynthetic process	biological_process	3	507	21	20900	0.0136369	0.172123	5.88898	Nampt;Map2k3;Cpeb1
GO:0030154	cell differentiation	biological_process	35	507	976	20900	0.0139993	0.172123	1.47828	Syne1;Psmb8;Srd5a1;Nrp2;Mef2c;Zhx3;Thra;Slc19a2;Nr6a1;Amigo1;Bmp6;Notch1;Cbfa2t3;Xbp1;Bmp2;Gas7;Myo7b;Id4;Tnfsf12;Rorc;Npnt;Efnb2;Sema3e;Ildr2;Hes6;Nkx2-6;Arhgap24;Atoh8;Gadd45b;Nr2c2;Pbx1;Smad7;Camk2b;Cdc20;Syt3
GO:0009410	response to xenobiotic stimulus	biological_process	9	507	156	20900	0.0140526	0.172123	2.37824	Adra1a;Srd5a1;Ei24;Bdnf;Xbp1;Crot;Gclc;Gabrb3;Aacs
GO:0030308	negative regulation of cell growth	biological_process	8	507	130	20900	0.0140597	0.172123	2.53679	Osgin2;Ip6k2;Cda;Ei24;Gas1;Cirbp;Cdkn1a;Bst2
GO:0070888	E-box binding	molecular_function	5	507	59	20900	0.0140807	0.172123	3.49346	Clock;Ciart;Bhlhe41;Bmyc;Atoh8
GO:0010498	proteasomal protein catabolic process	biological_process	4	507	39	20900	0.0143927	0.172123	4.22799	Psmb9;Psmb8;Psmb10;Dtx4
GO:0090575	RNA polymerase II transcription regulator complex	cellular_component	8	507	131	20900	0.0146678	0.172123	2.51743	Thra;E2f7;Pou2f1;Xbp1;Atf5;Maff;Dbp;Pbx1
GO:0003697	single-stranded DNA binding	molecular_function	7	507	106	20900	0.0147527	0.172123	2.72227	Mcm10;Mcm3;Mcm2;Mcm4;Mcm6;Jchain;Mcm5
GO:0001738	morphogenesis of a polarized epithelium	biological_process	2	507	8	20900	0.0149259	0.172123	10.3057	Lama3;Lama5
GO:0003344	pericardium morphogenesis	biological_process	2	507	8	20900	0.0149259	0.172123	10.3057	Tbx20;Notch1
GO:0006249	dCMP catabolic process	biological_process	2	507	8	20900	0.0149259	0.172123	10.3057	Upp2;Cda
GO:0006702	androgen biosynthetic process	biological_process	2	507	8	20900	0.0149259	0.172123	10.3057	Srd5a1;Hsd3b3
GO:0006778	porphyrin-containing compound metabolic process	biological_process	2	507	8	20900	0.0149259	0.172123	10.3057	Alas2;Alas1
GO:0007435	salivary gland morphogenesis	biological_process	2	507	8	20900	0.0149259	0.172123	10.3057	Fgfr1;Egfr
GO:0010827	regulation of glucose transmembrane transport	biological_process	2	507	8	20900	0.0149259	0.172123	10.3057	Ocln;Ednra
GO:0010989	negative regulation of low-density lipoprotein particle clearance	biological_process	2	507	8	20900	0.0149259	0.172123	10.3057	Pcsk9;Mylip
GO:0014031	mesenchymal cell development	biological_process	2	507	8	20900	0.0149259	0.172123	10.3057	Tbx20;Notch1
GO:0016628	oxidoreductase activity, acting on the CH-CH group of donors, NAD or NADP as acceptor	molecular_function	2	507	8	20900	0.0149259	0.172123	10.3057	Bdh2;Ptgr1
GO:0016763	pentosyltransferase activity	molecular_function	2	507	8	20900	0.0149259	0.172123	10.3057	Upp2;Tymp
GO:0042541	hemoglobin biosynthetic process	biological_process	2	507	8	20900	0.0149259	0.172123	10.3057	Alas2;Alas1
GO:0042587	glycogen granule	cellular_component	2	507	8	20900	0.0149259	0.172123	10.3057	Ppp1r3c;Fasn
GO:0045656	negative regulation of monocyte differentiation	biological_process	2	507	8	20900	0.0149259	0.172123	10.3057	Apcs;Bmyc
GO:0051256	mitotic spindle midzone assembly	biological_process	2	507	8	20900	0.0149259	0.172123	10.3057	Cdca8;Aurkb
GO:0051938	L-glutamate import	biological_process	2	507	8	20900	0.0149259	0.172123	10.3057	Gnat2;Slc17a8
GO:0072341	modified amino acid binding	molecular_function	2	507	8	20900	0.0149259	0.172123	10.3057	Dpep1;Mthfr
GO:1902425	positive regulation of attachment of mitotic spindle microtubules to kinetochore	biological_process	2	507	8	20900	0.0149259	0.172123	10.3057	Cdca8;Aurkb
GO:2000650	negative regulation of sodium ion transmembrane transporter activity	biological_process	2	507	8	20900	0.0149259	0.172123	10.3057	Hecw2;Pcsk9
GO:0006814	sodium ion transport	biological_process	8	507	132	20900	0.0152948	0.175719	2.49836	Slc4a4;Hcn3;Slc10a2;Scn8a;Slc13a5;Slc5a6;Slc38a3;Slc17a8
GO:0007169	transmembrane receptor protein tyrosine kinase signaling pathway	biological_process	7	507	107	20900	0.015467	0.177036	2.69682	Bdnf;Fgfr1;Erbb3;Egfr;Stap1;Pdgfra;Blnk
GO:0050853	B cell receptor signaling pathway	biological_process	4	507	40	20900	0.015693	0.178958	4.12229	Mef2c;Sh2b2;Tec;Blnk
GO:0018108	peptidyl-tyrosine phosphorylation	biological_process	6	507	84	20900	0.0163795	0.186097	2.94449	Fgfr1;Il12rb1;Dyrk2;Egfr;Pdgfra;Wee1
GO:0060348	bone development	biological_process	6	507	85	20900	0.0172746	0.195124	2.90985	Pdgfa;Pdgfc;Lrp5;Bmp6;Bmp2;Smpd3
GO:0001525	angiogenesis	biological_process	13	507	275	20900	0.0173007	0.195124	1.94872	Nrp2;Pdgfa;Notch1;Xbp1;Fgfr1;Tnfsf12;Efnb2;Sema3e;Pxdn;Ednra;Prok1;Arhgap24;Unc5b
GO:0000122	negative regulation of transcription by RNA polymerase II	biological_process	35	507	992	20900	0.0174644	0.195476	1.45444	Zfp608;Mef2c;Zhx3;Tbx20;Thra;Nr6a1;E2f7;Bmp6;Zfp174;Notch1;Per2;Per3;Srebf1;Cbfa2t3;Irf2bp2;Xbp1;Bmp2;Pde2a;Fgfr1;Uhrf1;Gadd45a;Id4;Usp2;Bhlhe41;Bmyc;Ccne1;Ccnd1;Rorc;Aurkb;Sall1;Hes6;Ifi27;Nr2c2;Hmgn2;Smad7
GO:0050872	white fat cell differentiation	biological_process	3	507	23	20900	0.0175224	0.195476	5.3769	Retreg1;Per2;Pdgfra
GO:0061001	regulation of dendritic spine morphogenesis	biological_process	3	507	23	20900	0.0175224	0.195476	5.3769	Srcin1;Arhgap44;Abi3bp
GO:0030335	positive regulation of cell migration	biological_process	12	507	247	20900	0.017924	0.199133	2.00273	Map4k4;Pdgfa;Pdgfc;Lrrc15;Notch1;Xbp1;Bmp2;Cpeb1;Egfr;Sema3e;Pdgfra;Cldn1
GO:0048666	neuron development	biological_process	5	507	63	20900	0.0182837	0.199133	3.27166	Mef2c;Pitx3;Xbp1;Gabrb3;Pbx1
GO:0002116	semaphorin receptor complex	cellular_component	2	507	9	20900	0.018885	0.199133	9.16064	Plxna2;Plxna4
GO:0006029	proteoglycan metabolic process	biological_process	2	507	9	20900	0.018885	0.199133	9.16064	Adamts7;Bmp2
GO:0010863	positive regulation of phospholipase C activity	biological_process	2	507	9	20900	0.018885	0.199133	9.16064	Fgfr1;Pdgfra
GO:0042473	outer ear morphogenesis	biological_process	2	507	9	20900	0.018885	0.199133	9.16064	Fgfr1;Gas1
GO:0045159	myosin II binding	molecular_function	2	507	9	20900	0.018885	0.199133	9.16064	Llgl2;Gsn
GO:0048643	positive regulation of skeletal muscle tissue development	biological_process	2	507	9	20900	0.018885	0.199133	9.16064	Mef2c;Usp2
GO:0048845	venous blood vessel morphogenesis	biological_process	2	507	9	20900	0.018885	0.199133	9.16064	Notch1;Efnb2
GO:0050667	homocysteine metabolic process	biological_process	2	507	9	20900	0.018885	0.199133	9.16064	Dpep1;Mthfr
GO:0060054	positive regulation of epithelial cell proliferation involved in wound healing	biological_process	2	507	9	20900	0.018885	0.199133	9.16064	Lrg1;Cldn1
GO:0060221	retinal rod cell differentiation	biological_process	2	507	9	20900	0.018885	0.199133	9.16064	Gnat2;Gnat1
GO:0061676	importin-alpha family protein binding	molecular_function	2	507	9	20900	0.018885	0.199133	9.16064	Ei24;Tpx2
GO:1900020	positive regulation of protein kinase C activity	biological_process	2	507	9	20900	0.018885	0.199133	9.16064	Tcim;Egfr
GO:2000048	negative regulation of cell-cell adhesion mediated by cadherin	biological_process	2	507	9	20900	0.018885	0.199133	9.16064	Bmp6;Notch1
GO:2000727	positive regulation of cardiac muscle cell differentiation	biological_process	2	507	9	20900	0.018885	0.199133	9.16064	Mef2c;Efnb2
GO:0043525	positive regulation of neuron apoptotic process	biological_process	6	507	87	20900	0.0191645	0.20139	2.84296	Bace1;Bcl2l11;Pitx3;Bdnf;Pcsk9;Prnp
GO:0000228	nuclear chromosome	cellular_component	3	507	24	20900	0.0196723	0.203943	5.15286	Fignl1;Top2a;Pinx1
GO:0007009	plasma membrane organization	biological_process	3	507	24	20900	0.0196723	0.203943	5.15286	Mtss2;Fat4;Mtss1
GO:0008483	transaminase activity	molecular_function	3	507	24	20900	0.0196723	0.203943	5.15286	Amt;Etnppl;Psat1
GO:0071353	cellular response to interleukin-4	biological_process	3	507	24	20900	0.0196723	0.203943	5.15286	Xbp1;Mcm2;Fasn
GO:0000987	cis-regulatory region sequence-specific DNA binding	molecular_function	6	507	88	20900	0.0201603	0.2083	2.81065	Mef2c;E2f7;Xbp1;Uhrf1;Sall1;Irf7
GO:0002052	positive regulation of neuroblast proliferation	biological_process	4	507	44	20900	0.0216198	0.219274	3.74753	Notch1;Hapln1;Dct;Id4
GO:0019901	protein kinase binding	molecular_function	22	507	568	20900	0.0217675	0.219274	1.59666	Srcin1;Bcl2l11;Tfrc;Srebf1;Xbp1;Tpx2;Map2k3;Agtr1a;Stx1b;Ccne1;Ccnd1;Rnd1;Axin2;Egfr;Stap1;Mlkl;Cblb;Mapk4;Fam83a;Cdkn1a;Camk2b;Blnk
GO:0005518	collagen binding	molecular_function	5	507	66	20900	0.0219276	0.219274	3.12295	Sparcl1;Abi3bp;Pdgfa;Lrrc15;Smad7
GO:0021675	nerve development	biological_process	3	507	25	20900	0.0219611	0.219274	4.94675	Nrp2;Scn8a;Bdnf
GO:0043153	entrainment of circadian clock by photoperiod	biological_process	3	507	25	20900	0.0219611	0.219274	4.94675	Per2;Per3;Usp2
GO:0001849	complement component C1q complex binding	molecular_function	2	507	10	20900	0.0232314	0.219274	8.24458	Cd93;Apcs
GO:0003143	embryonic heart tube morphogenesis	biological_process	2	507	10	20900	0.0232314	0.219274	8.24458	Tbx20;Tead1
GO:0006646	phosphatidylethanolamine biosynthetic process	biological_process	2	507	10	20900	0.0232314	0.219274	8.24458	Etnk2;Chka
GO:0008405	arachidonic acid 11,12-epoxygenase activity	molecular_function	2	507	10	20900	0.0232314	0.219274	8.24458	Cyp2j9;Cyp2c23
GO:0014850	response to muscle activity	biological_process	2	507	10	20900	0.0232314	0.219274	8.24458	Ppargc1a;Capn3
GO:0015820	leucine transport	biological_process	2	507	10	20900	0.0232314	0.219274	8.24458	Llgl2;Slc43a1
GO:0019363	pyridine nucleotide biosynthetic process	biological_process	2	507	10	20900	0.0232314	0.219274	8.24458	Nmrk1;Nampt
GO:0021612	facial nerve structural organization	biological_process	2	507	10	20900	0.0232314	0.219274	8.24458	Nrp2;Plxna4
GO:0032933	SREBP signaling pathway	biological_process	2	507	10	20900	0.0232314	0.219274	8.24458	Srebf1;Insig2
GO:0046321	positive regulation of fatty acid oxidation	biological_process	2	507	10	20900	0.0232314	0.219274	8.24458	Ppargc1a;Nucb2
GO:0048703	embryonic viscerocranium morphogenesis	biological_process	2	507	10	20900	0.0232314	0.219274	8.24458	Mef2c;Mthfd1l
GO:0060039	pericardium development	biological_process	2	507	10	20900	0.0232314	0.219274	8.24458	Bmp2;Nkx2-6
GO:0060856	establishment of blood-brain barrier	biological_process	2	507	10	20900	0.0232314	0.219274	8.24458	Lrp5;Lsr
GO:0071659	negative regulation of IP-10 production	biological_process	2	507	10	20900	0.0232314	0.219274	8.24458	Oas1g;Oas1a
GO:0090129	positive regulation of synapse maturation	biological_process	2	507	10	20900	0.0232314	0.219274	8.24458	Camk2b;Cdc20
GO:0097067	cellular response to thyroid hormone stimulus	biological_process	2	507	10	20900	0.0232314	0.219274	8.24458	Klf9;Ppargc1a
GO:1903589	positive regulation of blood vessel endothelial cell proliferation involved in sprouting angiogenesis	biological_process	2	507	10	20900	0.0232314	0.219274	8.24458	Agtr1a;Ppp1r16b
GO:2000278	regulation of DNA biosynthetic process	biological_process	2	507	10	20900	0.0232314	0.219274	8.24458	Jade3;Cdkn1a
GO:2000342	negative regulation of chemokine (C-X-C motif) ligand 2 production	biological_process	2	507	10	20900	0.0232314	0.219274	8.24458	Oas1g;Oas1a
GO:0042752	regulation of circadian rhythm	biological_process	5	507	67	20900	0.0232396	0.219274	3.07633	Clock;Noct;Per2;Top2a;Ppargc1a
GO:0051603	proteolysis involved in protein catabolic process	biological_process	5	507	67	20900	0.0232396	0.219274	3.07633	Psmb9;Psmb8;Adamts7;Psmb10;Clpx
GO:0043066	negative regulation of apoptotic process	biological_process	21	507	539	20900	0.0232507	0.219274	1.60609	Tfrc;Tcim;Map4k4;Fignl1;Ndufaf4;Bdnf;Xbp1;Dpep1;Prnp;Eef2k;Gclc;Gas1;Erbb3;Cerkl;Capn3;Atf5;Egfr;Cblb;Ednra;Pdxk;Cdkn1a
GO:0042169	SH2 domain binding	molecular_function	4	507	45	20900	0.0232877	0.219274	3.66426	Dlc1;Sh2b2;Fgfr1;Blnk
GO:0071949	FAD binding	molecular_function	4	507	45	20900	0.0232877	0.219274	3.66426	Mical2;Ddo;Mthfr;Steap4
GO:1990837	sequence-specific double-stranded DNA binding	molecular_function	21	507	540	20900	0.023666	0.222158	1.60311	Clock;Mef2c;Tbx20;Nr6a1;E2f7;Pitx3;Zfp174;Srebf1;Xbp1;Rfx4;Klf6;Bhlhe41;Tef;Rorc;Maff;Tead1;Hes6;Irf7;Dbp;Nr2c2;Pbx1
GO:0005539	glycosaminoglycan binding	molecular_function	3	507	26	20900	0.0243888	0.226868	4.75649	Abi3bp;Prnp;Mamdc2
GO:0005640	nuclear outer membrane	cellular_component	3	507	26	20900	0.0243888	0.226868	4.75649	Retsat;Ugt2b38;Nucb2
GO:0060339	negative regulation of type I interferon-mediated signaling pathway	biological_process	3	507	26	20900	0.0243888	0.226868	4.75649	Oas1g;Oas1a;Isg15
GO:0005771	multivesicular body	cellular_component	4	507	46	20900	0.0250315	0.230755	3.5846	Bace1;Slc2a4;Bst2;Slc17a8
GO:0006635	fatty acid beta-oxidation	biological_process	4	507	46	20900	0.0250315	0.230755	3.5846	Bdh2;Crot;Abcd2;Ehhadh
GO:0030501	positive regulation of bone mineralization	biological_process	4	507	46	20900	0.0250315	0.230755	3.5846	Mef2c;Bmp6;Bmp2;Isg15
GO:0050767	regulation of neurogenesis	biological_process	4	507	47	20900	0.0268521	0.244105	3.50833	Notch1;Per2;Bhlhe41;Hes6
GO:0010613	positive regulation of cardiac muscle hypertrophy	biological_process	3	507	27	20900	0.0269554	0.244105	4.58032	Adra1a;Mef2c;Gsn
GO:0034361	very-low-density lipoprotein particle	cellular_component	3	507	27	20900	0.0269554	0.244105	4.58032	Lsr;Apol9b;Apol9a
GO:0035924	cellular response to vascular endothelial growth factor stimulus	biological_process	3	507	27	20900	0.0269554	0.244105	4.58032	Notch1;Xbp1;Map2k3
GO:0042573	retinoic acid metabolic process	biological_process	3	507	27	20900	0.0269554	0.244105	4.58032	Rdh16;Rbp1;Cyp3a11
GO:0090102	cochlea development	biological_process	3	507	27	20900	0.0269554	0.244105	4.58032	Mcm2;Gabrb3;Atp2b2
GO:0008201	heparin binding	molecular_function	9	507	175	20900	0.0273135	0.245126	2.12003	Col5a1;Rtn4rl1;Nrp2;Abi3bp;Nav2;Fbn1;Grem2;Ccn6;Fgfr1
GO:0001730	2'-5'-oligoadenylate synthetase activity	molecular_function	2	507	11	20900	0.0279439	0.245126	7.49507	Oas1g;Oas1a
GO:0002467	germinal center formation	biological_process	2	507	11	20900	0.0279439	0.245126	7.49507	Mef2c;Tnfsf13
GO:0003139	secondary heart field specification	biological_process	2	507	11	20900	0.0279439	0.245126	7.49507	Mef2c;Axin2
GO:0008404	arachidonic acid 14,15-epoxygenase activity	molecular_function	2	507	11	20900	0.0279439	0.245126	7.49507	Cyp2j9;Cyp2c23
GO:0032045	guanyl-nucleotide exchange factor complex	cellular_component	2	507	11	20900	0.0279439	0.245126	7.49507	Eif2b3;Rasgrp3
GO:0032593	insulin-responsive compartment	cellular_component	2	507	11	20900	0.0279439	0.245126	7.49507	Slc2a4;Lnpep
GO:0042982	amyloid precursor protein metabolic process	biological_process	2	507	11	20900	0.0279439	0.245126	7.49507	Tmcc2;Prnp
GO:0048762	mesenchymal cell differentiation	biological_process	2	507	11	20900	0.0279439	0.245126	7.49507	Bmp2;Fgfr1
GO:0060385	axonogenesis involved in innervation	biological_process	2	507	11	20900	0.0279439	0.245126	7.49507	Ednra;Itga4
GO:1990874	vascular associated smooth muscle cell proliferation	biological_process	2	507	11	20900	0.0279439	0.245126	7.49507	Spon2;Agtr1a
GO:0002931	response to ischemia	biological_process	4	507	48	20900	0.0287499	0.25148	3.43524	Cpeb4;Rcan1;Mef2c;Per2
GO:0009653	anatomical structure morphogenesis	biological_process	5	507	71	20900	0.0289897	0.252859	2.90302	Pitx3;Fbn1;Atoh8;Pdgfra;Smad7
GO:0031490	chromatin DNA binding	molecular_function	6	507	96	20900	0.0294097	0.255095	2.57643	Clock;Thra;Notch1;Xbp1;Ppargc1a;Tox2
GO:0003180	aortic valve morphogenesis	biological_process	3	507	28	20900	0.0296603	0.255095	4.41674	Tbx20;Notch1;Axin2
GO:0006820	monoatomic anion transport	biological_process	3	507	28	20900	0.0296603	0.255095	4.41674	Slc4a4;Slco1a4;Slc17a8
GO:0006885	regulation of pH	biological_process	3	507	28	20900	0.0296603	0.255095	4.41674	Pdk4;Slc4a4;Agtr1a
GO:0017156	calcium-ion regulated exocytosis	biological_process	3	507	28	20900	0.0296603	0.255095	4.41674	Notch1;Tspan18;Syt3
GO:0045944	positive regulation of transcription by RNA polymerase II	biological_process	40	507	1212	20900	0.0301303	0.256602	1.36049	Clock;Mical2;Mef2c;Tbx20;Thra;Nr6a1;E2f7;Pitx3;Lrp5;Bmp6;Notch1;Klf9;Pou2f1;Srebf1;Nampt;Xbp1;Bmp2;Top2a;Fgfr1;Ppargc1a;Rfx4;Klf6;Id4;Tef;Bmyc;Npnt;Atf5;Egfr;Maff;Tead1;Sall1;Nkx2-6;Irf7;Dbp;Dcaf6;Atoh8;Nr2c2;Cavin2;Pbx1;Tox2
GO:0007517	muscle organ development	biological_process	5	507	72	20900	0.0305554	0.256602	2.8627	Scn8a;Xbp1;Lama5;Usp2;Mtss1
GO:0060395	SMAD protein signal transduction	biological_process	4	507	49	20900	0.0307253	0.256602	3.36513	Lnpep;Bmp6;Atoh8;Smad7
GO:0060090	molecular adaptor activity	molecular_function	10	507	208	20900	0.0309908	0.256602	1.98187	Bcl2l11;Ppp1r3c;Tab2;Ifi27l2b;Prnp;Tbc1d31;Capn3;Bmyc;Axin2;Ifi27
GO:0004842	ubiquitin-protein transferase activity	molecular_function	11	507	238	20900	0.0313221	0.256602	1.90526	Peli3;Hecw2;Rnf144a;Ube2d2b;Hectd2;Trim2;Mylip;Uhrf1;Cblb;Nhlrc1;Uba7
GO:0005829	cytosol	cellular_component	108	507	3766	20900	0.0314007	0.256602	1.18217	Adra1a;Tha1;Cdo1;Psmb9;Psmb8;Oas1g;Polr2d;Oas1a;Riok2;Alpk1;Clock;Sp4;Pfkfb3;Llgl2;Prtn3;Bcl2l11;Eps8l2;Gbp3;Ppp1r3c;Wdr91;Upp2;Pdia6;Mef2c;Slc2a4;Ccng2;Mcc;Thra;Thrsp;Tcim;Dlc1;Bdh2;Pdgfc;Rpia;Setbp1;Tab2;Notch1;Ddo;Klf9;Per2;Psmb10;Ndufaf4;Rbp1;Mid1ip1;Cda;Nampt;Ei24;Asap2;Arl4a;Xbp1;Slc13a5;Fbxo32;Gamt;Prnp;Chka;Pde2a;Gclc;Sh2b2;Cpeb1;Srm;Ppargc1a;Nt5e;Fasn;Cerkl;Klf6;Dct;Trp53inp1;Tec;Capn3;C…
GO:0019900	kinase binding	molecular_function	7	507	124	20900	0.0316243	0.256602	2.3271	Per2;Per3;Rasgrp3;Gadd45a;Atf5;Egfr;Aurkb
GO:0000165	MAPK cascade	biological_process	6	507	98	20900	0.0320937	0.256602	2.52385	Adra1a;Mef2c;Map4k4;Map2k3;Bmyc;Taok3
GO:0001649	osteoblast differentiation	biological_process	6	507	98	20900	0.0320937	0.256602	2.52385	Mef2c;Fignl1;Bmp6;Bmp2;Id4;Axin2
GO:0005096	GTPase activator activity	molecular_function	11	507	239	20900	0.0321486	0.256602	1.89729	Arhgap44;Llgl2;Fam13b;Dlc1;Mtss2;Asap2;Rasgrp3;Rangap1;Srgap3;Arhgap24;Sec23b
GO:0008210	estrogen metabolic process	biological_process	3	507	29	20900	0.0325029	0.256602	4.26444	Cyp3a11;Ugt2b38;Pdgfra
GO:0010906	regulation of glucose metabolic process	biological_process	3	507	29	20900	0.0325029	0.256602	4.26444	Pdk4;Rorc;Fgl1
GO:0032480	negative regulation of type I interferon production	biological_process	3	507	29	20900	0.0325029	0.256602	4.26444	Gbp3;Peli3;Xaf1
GO:0043274	phospholipase binding	molecular_function	3	507	29	20900	0.0325029	0.256602	4.26444	Dlc1;Camk2b;Blnk
GO:0048708	astrocyte differentiation	biological_process	3	507	29	20900	0.0325029	0.256602	4.26444	Notch1;Bmp2;Id4
GO:0000978	RNA polymerase II cis-regulatory region sequence-specific DNA binding	molecular_function	36	507	1077	20900	0.0327463	0.256602	1.37792	Zfp652;Clock;Sp4;Mef2c;Tbx20;Thra;Ciart;Nr6a1;E2f7;Pitx3;Zfp174;Klf9;Per2;Pou2f1;Srebf1;Xbp1;Zfp992;Zfp112;Zfhx4;Rfx4;Klf6;Bhlhe41;Tef;Bmyc;Rorc;Maff;Tead1;Sall1;Hes6;Zfp30;Nkx2-6;Irf7;Dbp;Gm35315;Nr2c2;Pbx1
GO:0003272	endocardial cushion formation	biological_process	2	507	12	20900	0.0330024	0.256602	6.87048	Tbx20;Bmp2
GO:0004769	steroid delta-isomerase activity	molecular_function	2	507	12	20900	0.0330024	0.256602	6.87048	Hsd3b3;Gsta1
GO:0004861	cyclin-dependent protein serine/threonine kinase inhibitor activity	molecular_function	2	507	12	20900	0.0330024	0.256602	6.87048	Inca1;Cdkn1a
GO:0006817	phosphate ion transport	biological_process	2	507	12	20900	0.0330024	0.256602	6.87048	Ip6k2;Slc17a8
GO:0007586	digestion	biological_process	2	507	12	20900	0.0330024	0.256602	6.87048	Cyp39a1;Cyp7b1
GO:0010944	negative regulation of transcription by competitive promoter binding	biological_process	2	507	12	20900	0.0330024	0.256602	6.87048	Bhlhe41;Smad7
GO:0014824	artery smooth muscle contraction	biological_process	2	507	12	20900	0.0330024	0.256602	6.87048	Ednra;Smpd3
GO:0030042	actin filament depolymerization	biological_process	2	507	12	20900	0.0330024	0.256602	6.87048	Mical2;Gsn
GO:0030296	protein tyrosine kinase activator activity	molecular_function	2	507	12	20900	0.0330024	0.256602	6.87048	Erbb3;Stap1
GO:0034713	type I transforming growth factor beta receptor binding	molecular_function	2	507	12	20900	0.0330024	0.256602	6.87048	Lrg1;Smad7
GO:0035455	response to interferon-alpha	biological_process	2	507	12	20900	0.0330024	0.256602	6.87048	Ifitm3;Bst2
GO:0039706	co-receptor binding	molecular_function	2	507	12	20900	0.0330024	0.256602	6.87048	Bmp2;Dkk4
GO:0042246	tissue regeneration	biological_process	2	507	12	20900	0.0330024	0.256602	6.87048	Tec;Cdkn1a
GO:0051791	medium-chain fatty acid metabolic process	biological_process	2	507	12	20900	0.0330024	0.256602	6.87048	Crat;Crot
GO:0060317	cardiac epithelial to mesenchymal transition	biological_process	2	507	12	20900	0.0330024	0.256602	6.87048	Notch1;Bmp2
GO:0060485	mesenchyme development	biological_process	2	507	12	20900	0.0330024	0.256602	6.87048	Bmp2;Itga4
GO:0060700	regulation of ribonuclease activity	biological_process	2	507	12	20900	0.0330024	0.256602	6.87048	Oas1g;Oas1a
GO:0061626	pharyngeal arch artery morphogenesis	biological_process	2	507	12	20900	0.0330024	0.256602	6.87048	Ednra;Adgrf5
GO:0070700	BMP receptor binding	molecular_function	2	507	12	20900	0.0330024	0.256602	6.87048	Bmp6;Bmp2
GO:0071375	cellular response to peptide hormone stimulus	biological_process	2	507	12	20900	0.0330024	0.256602	6.87048	Xbp1;Rangap1
GO:0090128	regulation of synapse maturation	biological_process	2	507	12	20900	0.0330024	0.256602	6.87048	Cntnap1;Camk2b
GO:0090267	positive regulation of mitotic cell cycle spindle assembly checkpoint	biological_process	2	507	12	20900	0.0330024	0.256602	6.87048	Cdca8;Aurkb
GO:0042552	myelination	biological_process	5	507	74	20900	0.0338434	0.262478	2.78533	Amigo1;Gjc3;Marveld1;Erbb3;Cntnap1
GO:0000287	magnesium ion binding	molecular_function	10	507	212	20900	0.0346317	0.26775	1.94448	Nudt7;Pde2a;Top2a;Gclc;Dyrk2;Pklr;Hacl1;Pdxk;Gem;Wee1
GO:0032728	positive regulation of interferon-beta production	biological_process	4	507	51	20900	0.0349107	0.26775	3.23317	Oas1g;Oas1a;Irf7;Isg15
GO:0034446	substrate adhesion-dependent cell spreading	biological_process	4	507	51	20900	0.0349107	0.26775	3.23317	Srcin1;Lama5;Lamc3;Itga4
GO:0042632	cholesterol homeostasis	biological_process	6	507	100	20900	0.0349323	0.26775	2.47337	Lrp5;Xbp1;Pcsk9;Cyp39a1;Mylip;Cyp7b1
GO:0016538	cyclin-dependent protein serine/threonine kinase regulator activity	molecular_function	3	507	30	20900	0.0354824	0.26775	4.12229	Ccng2;Ccne1;Ccnd1
GO:0034364	high-density lipoprotein particle	cellular_component	3	507	30	20900	0.0354824	0.26775	4.12229	Saa4;Apol9b;Apol9a
GO:0043129	surfactant homeostasis	biological_process	3	507	30	20900	0.0354824	0.26775	4.12229	Oas1g;Oas1a;Adgrf5
GO:0045216	cell-cell junction organization	biological_process	3	507	30	20900	0.0354824	0.26775	4.12229	Ocln;Tjp3;Cldn1
GO:0046034	ATP metabolic process	biological_process	3	507	30	20900	0.0354824	0.26775	4.12229	Enpp3;Nt5e;Clpx
GO:0048169	regulation of long-term neuronal synaptic plasticity	biological_process	3	507	30	20900	0.0354824	0.26775	4.12229	Lnpep;Bdnf;Camk2b
GO:0048821	erythrocyte development	biological_process	3	507	30	20900	0.0354824	0.26775	4.12229	Alas2;Alas1;Adgrf5
GO:0006006	glucose metabolic process	biological_process	5	507	75	20900	0.0355666	0.26775	2.74819	Oas1g;Pdk4;Oas1a;Fbn1;Angptl8
GO:0006355	regulation of DNA-templated transcription	biological_process	35	507	1050	20900	0.0361317	0.271341	1.3741	Clock;Mef2c;Tbx20;Thra;Nr6a1;E2f7;Pitx3;Setbp1;Notch1;Klf9;Pou2f1;Srebf1;Celsr2;Xbp1;Bmp2;Ppargc1a;Zfp112;Zfhx4;Rfx4;Bhlhe41;Tef;Bmyc;Creg1;Rorc;Atf5;Maff;Tead1;Hes6;Zfp30;Nkx2-6;Irf7;Dbp;Nr2c2;Pbx1;Smad7
GO:0120162	positive regulation of cold-induced thermogenesis	biological_process	6	507	101	20900	0.0364103	0.272767	2.44888	Thra;Pdgfc;Elovl6;Per2;Pth2r;Ppargc1a
GO:0005102	signaling receptor binding	molecular_function	16	507	402	20900	0.0371963	0.2732	1.64071	Prtn3;Spon2;Pou2f1;Lama3;Bdnf;Lama5;Nrg4;Fgfr1;Stx1b;Capn3;Rnd1;Efnb2;Egfr;Fgl1;Btnl9;Mtss1
GO:0045860	positive regulation of protein kinase activity	biological_process	5	507	76	20900	0.037343	0.2732	2.71203	Mrnip;Tab2;Map2k3;Axin2;Cdkn1a
GO:0000775	chromosome, centromeric region	cellular_component	8	507	157	20900	0.0379528	0.2732	2.10053	Nek2;Cdca8;Top2a;Mis12;Rangap1;Aurkb;Kntc1;Pinx1
GO:0008152	metabolic process	biological_process	9	507	186	20900	0.03812	0.2732	1.99466	Pah;Enpp3;Fasn;Pklr;Mthfr;Ehhadh;Hsd3b3;Dnph1;Gys2
GO:0001527	microfibril	cellular_component	2	507	13	20900	0.0383873	0.2732	6.34198	Fbn1;Ltbp4
GO:0002753	cytosolic pattern recognition receptor signaling pathway	biological_process	2	507	13	20900	0.0383873	0.2732	6.34198	Alpk1;Irf7
GO:0010389	regulation of G2/M transition of mitotic cell cycle	biological_process	2	507	13	20900	0.0383873	0.2732	6.34198	Rnaseh2b;Cdkn1a
GO:0030955	potassium ion binding	molecular_function	2	507	13	20900	0.0383873	0.2732	6.34198	Pklr;Pdxk
GO:0033327	Leydig cell differentiation	biological_process	2	507	13	20900	0.0383873	0.2732	6.34198	Ccnd1;Pdgfra
GO:0035999	tetrahydrofolate interconversion	biological_process	2	507	13	20900	0.0383873	0.2732	6.34198	Mthfr;Mthfd1l
GO:0036312	phosphatidylinositol 3-kinase regulatory subunit binding	molecular_function	2	507	13	20900	0.0383873	0.2732	6.34198	Xbp1;Fam83a
GO:0042640	anagen	biological_process	2	507	13	20900	0.0383873	0.2732	6.34198	Notch1;Mreg
GO:0042753	positive regulation of circadian rhythm	biological_process	2	507	13	20900	0.0383873	0.2732	6.34198	Clock;Rorc
GO:0043931	ossification involved in bone maturation	biological_process	2	507	13	20900	0.0383873	0.2732	6.34198	Adamts7;Fat4
GO:0048339	paraxial mesoderm development	biological_process	2	507	13	20900	0.0383873	0.2732	6.34198	Fgfr1;Tead1
GO:0097421	liver regeneration	biological_process	2	507	13	20900	0.0383873	0.2732	6.34198	Ccnd1;Egfr
GO:0097475	motor neuron migration	biological_process	2	507	13	20900	0.0383873	0.2732	6.34198	Tbx20;Celsr2
GO:1990535	neuron projection maintenance	biological_process	2	507	13	20900	0.0383873	0.2732	6.34198	Prnp;Abcd2
GO:2000271	positive regulation of fibroblast apoptotic process	biological_process	2	507	13	20900	0.0383873	0.2732	6.34198	Bcl2l11;Btg1
GO:0030041	actin filament polymerization	biological_process	3	507	31	20900	0.0385977	0.2732	3.98931	Gas7;Gsn;Mtss1
GO:0030279	negative regulation of ossification	biological_process	3	507	31	20900	0.0385977	0.2732	3.98931	Mef2c;Notch1;Smad7
GO:0042572	retinol metabolic process	biological_process	3	507	31	20900	0.0385977	0.2732	3.98931	Retsat;Rdh16;Rbp1
GO:0050768	negative regulation of neurogenesis	biological_process	3	507	31	20900	0.0385977	0.2732	3.98931	Pitx3;Notch1;Atf5
GO:0061098	positive regulation of protein tyrosine kinase activity	biological_process	3	507	31	20900	0.0385977	0.2732	3.98931	Srcin1;Prnp;Erbb3
GO:0004714	transmembrane receptor protein tyrosine kinase activity	molecular_function	4	507	53	20900	0.0394104	0.277677	3.11116	Fgfr1;Erbb3;Egfr;Pdgfra
GO:0009749	response to glucose	biological_process	4	507	53	20900	0.0394104	0.277677	3.11116	Eif2b3;Srebf1;Ildr2;Gys2
GO:0016829	lyase activity	molecular_function	8	507	159	20900	0.0404097	0.284067	2.07411	Rsad2;Fasn;Etnppl;Hacl1;Aldoc;Gldc;Ehhadh;Gucy1a1
GO:0045666	positive regulation of neuron differentiation	biological_process	6	507	104	20900	0.0410825	0.288139	2.37824	Mef2c;Bmp6;Bdnf;Bmp2;Fgfr1;Sall1
GO:0033674	positive regulation of kinase activity	biological_process	4	507	54	20900	0.0417784	0.28825	3.05355	Fgfr1;Erbb3;Egfr;Pdgfra
GO:0045600	positive regulation of fat cell differentiation	biological_process	4	507	54	20900	0.0417784	0.28825	3.05355	Noct;Xbp1;Bmp2;Axin2
GO:0048144	fibroblast proliferation	biological_process	4	507	54	20900	0.0417784	0.28825	3.05355	Pdgfc;Rnaseh2b;Inca1;Ednra
GO:0002053	positive regulation of mesenchymal cell proliferation	biological_process	3	507	32	20900	0.0418473	0.28825	3.86464	Pdgfa;Fgfr1;Gas1
GO:0005164	tumor necrosis factor receptor binding	molecular_function	3	507	32	20900	0.0418473	0.28825	3.86464	Tnfsf12;Nucb2;Tnfsf13
GO:0007595	lactation	biological_process	3	507	32	20900	0.0418473	0.28825	3.86464	Cdo1;Ccnd1;Atp2b2
GO:0045777	positive regulation of blood pressure	biological_process	3	507	32	20900	0.0418473	0.28825	3.86464	Avpr1a;Lnpep;Agtr1a
GO:0045930	negative regulation of mitotic cell cycle	biological_process	3	507	32	20900	0.0418473	0.28825	3.86464	Gas1;Egfr;Btg1
GO:0043410	positive regulation of MAPK cascade	biological_process	9	507	190	20900	0.0426839	0.293357	1.95266	Adra1a;Pdgfa;Bmp2;Map2k3;Fgfr1;Egfr;Avpi1;Prok1;Gadd45b
GO:0003197	endocardial cushion development	biological_process	2	507	14	20900	0.0440799	0.295691	5.88898	Notch1;Erbb3
GO:0005068	transmembrane receptor protein tyrosine kinase adaptor activity	molecular_function	2	507	14	20900	0.0440799	0.295691	5.88898	Sh2b2;Stap1
GO:0005313	L-glutamate transmembrane transporter activity	molecular_function	2	507	14	20900	0.0440799	0.295691	5.88898	Slc25a18;Slc17a8
GO:0005665	RNA polymerase II, core complex	cellular_component	2	507	14	20900	0.0440799	0.295691	5.88898	Polr2d;Myzap
GO:0006744	ubiquinone biosynthetic process	biological_process	2	507	14	20900	0.0440799	0.295691	5.88898	Coq10b;Coq8a
GO:0008191	metalloendopeptidase inhibitor activity	molecular_function	2	507	14	20900	0.0440799	0.295691	5.88898	Spock1;Bst2
GO:0010717	regulation of epithelial to mesenchymal transition	biological_process	2	507	14	20900	0.0440799	0.295691	5.88898	Tbx20;Smad7
GO:0014033	neural crest cell differentiation	biological_process	2	507	14	20900	0.0440799	0.295691	5.88898	Mef2c;Ednra
GO:0046686	response to cadmium ion	biological_process	2	507	14	20900	0.0440799	0.295691	5.88898	Prnp;Camk2b
GO:0048711	positive regulation of astrocyte differentiation	biological_process	2	507	14	20900	0.0440799	0.295691	5.88898	Notch1;Bmp2
GO:0072091	regulation of stem cell proliferation	biological_process	2	507	14	20900	0.0440799	0.295691	5.88898	Notch1;Fgfr1
GO:0001889	liver development	biological_process	5	507	80	20900	0.0449858	0.299808	2.57643	Notch1;Xbp1;Pcsk9;Lsr;Aacs
GO:0043406	positive regulation of MAP kinase activity	biological_process	5	507	80	20900	0.0449858	0.299808	2.57643	Mef2c;Pdgfa;Pdgfc;Fgfr1;Egfr
GO:0060021	roof of mouth development	biological_process	5	507	80	20900	0.0449858	0.299808	2.57643	Mef2c;Gas1;Gabrb3;Insig2;Pdgfra
GO:0140678	molecular function inhibitor activity	molecular_function	3	507	33	20900	0.0452299	0.300784	3.74753	Thrsp;Frat1;Cdkn1a
GO:0007605	sensory perception of sound	biological_process	8	507	163	20900	0.0456359	0.30283	2.02321	Eps8l2;Nav2;Scn8a;Gjc3;Fgfr1;Myo7b;Atp2b2;Slc17a8
GO:0001503	ossification	biological_process	6	507	107	20900	0.0461168	0.305363	2.31156	Rsad2;Adamts7;Thra;Bmp6;Bmp2;Smpd3
GO:0071456	cellular response to hypoxia	biological_process	5	507	81	20900	0.0470317	0.310753	2.54462	Slc2a4;Notch1;Cpeb1;Bmyc;Cpeb2
GO:0030332	cyclin binding	molecular_function	3	507	34	20900	0.0487437	0.316513	3.63731	Usp2;Inca1;Cdkn1a
GO:0071773	cellular response to BMP stimulus	biological_process	3	507	34	20900	0.0487437	0.316513	3.63731	Adamts7;Bmp6;Bmp2
GO:0005788	endoplasmic reticulum lumen	cellular_component	5	507	82	20900	0.0491321	0.316513	2.51359	Pdia6;Rdh16;Pcsk4;Bdnf;Pcsk9
GO:0010951	negative regulation of endopeptidase activity	biological_process	5	507	82	20900	0.0491321	0.316513	2.51359	Serpina6;Serpina9;Serpina1e;Serpina11;Spock1
GO:0043433	negative regulation of DNA-binding transcription factor activity	biological_process	5	507	82	20900	0.0491321	0.316513	2.51359	Thra;Prnp;Hes6;Pbx1;Smad7
GO:0050680	negative regulation of epithelial cell proliferation	biological_process	5	507	82	20900	0.0491321	0.316513	2.51359	Mef2c;Mcc;Notch1;Gas1;Mtss1
GO:0006865	amino acid transport	biological_process	4	507	57	20900	0.0493549	0.316513	2.89283	Lrp5;Slc7a4;Slc38a3;Slc43a1
GO:0030514	negative regulation of BMP signaling pathway	biological_process	4	507	57	20900	0.0493549	0.316513	2.89283	Notch1;Htra3;Grem2;Smad7
GO:0003084	positive regulation of systemic arterial blood pressure	biological_process	2	507	15	20900	0.0500622	0.316513	5.49638	Adra1a;Avpr1a
GO:0004198	calcium-dependent cysteine-type endopeptidase activity	molecular_function	2	507	15	20900	0.0500622	0.316513	5.49638	Capn8;Capn3
GO:0010838	positive regulation of keratinocyte proliferation	biological_process	2	507	15	20900	0.0500622	0.316513	5.49638	Tgm1;Lrg1
GO:0016790	thiolester hydrolase activity	molecular_function	2	507	15	20900	0.0500622	0.316513	5.49638	Acnat2;Acnat1
GO:0030224	monocyte differentiation	biological_process	2	507	15	20900	0.0500622	0.316513	5.49638	Mef2c;Fasn
GO:0033690	positive regulation of osteoblast proliferation	biological_process	2	507	15	20900	0.0500622	0.316513	5.49638	Lrp5;Bmp2
GO:0038066	p38MAPK cascade	biological_process	2	507	15	20900	0.0500622	0.316513	5.49638	Map2k3;Nr2c2
GO:0043117	positive regulation of vascular permeability	biological_process	2	507	15	20900	0.0500622	0.316513	5.49638	Bmp6;Pde2a
GO:0043951	negative regulation of cAMP-mediated signaling	biological_process	2	507	15	20900	0.0500622	0.316513	5.49638	Pde2a;Nucb2
GO:0060392	negative regulation of SMAD protein signal transduction	biological_process	2	507	15	20900	0.0500622	0.316513	5.49638	Tbx20;Smad7
GO:0060445	branching involved in salivary gland morphogenesis	biological_process	2	507	15	20900	0.0500622	0.316513	5.49638	Lama5;Fgfr1
GO:0060979	vasculogenesis involved in coronary vascular morphogenesis	biological_process	2	507	15	20900	0.0500622	0.316513	5.49638	Notch1;Fgfr1
GO:2000811	negative regulation of anoikis	biological_process	2	507	15	20900	0.0500622	0.316513	5.49638	Pdk4;Notch1
GO:0061629	RNA polymerase II-specific DNA-binding transcription factor binding	molecular_function	9	507	196	20900	0.0501961	0.316709	1.89289	Mef2c;Tbx20;Ppargc1a;Id4;Bhlhe41;Sall1;Hes6;Ifi27;Tox2
GO:0051301	cell division	biological_process	15	507	386	20900	0.0505937	0.318565	1.60193	Llgl2;Nek2;Ccng2;Rab11fip4;Cdca8;Tpx2;Ccne1;Ccnd1;Mis12;Aurkb;Fign;Kntc1;Cables1;Wee1;Cdc20
GO:0010977	negative regulation of neuron projection development	biological_process	5	507	83	20900	0.0512869	0.321614	2.48331	Rtn4rl1;Map4k4;Mylip;Efnb2;Spock1
GO:0034599	cellular response to oxidative stress	biological_process	5	507	83	20900	0.0512869	0.321614	2.48331	Xbp1;Ppargc1a;Ednra;Pycr2;Cpeb2
GO:0001228	DNA-binding transcription activator activity, RNA polymerase II-specific	molecular_function	19	507	521	20900	0.0519561	0.324996	1.50333	Clock;Mef2c;Tbx20;Nr6a1;Pitx3;Klf9;Srebf1;Zfp112;Rfx4;Klf6;Tef;Bmyc;Atf5;Maff;Tead1;Nkx2-6;Dbp;Nr2c2;Pbx1
GO:0045668	negative regulation of osteoblast differentiation	biological_process	4	507	58	20900	0.0520373	0.324996	2.84296	Noct;Notch1;Fgfr1;Axin2
GO:0043087	regulation of GTPase activity	biological_process	5	507	84	20900	0.0534962	0.333431	2.45374	Arhgap44;Plxna2;Rasgrp3;Cblb;Plxna4
GO:0005813	centrosome	cellular_component	20	507	558	20900	0.0543419	0.338018	1.47752	Alpk1;Eps8l2;Ttc39a;Nek2;Keg1;Snx10;Mcm3;Cpeb1;Tbc1d31;Stx1b;Usp2;Ccne1;Atf5;Axin2;Dtx4;Ndrg1;Cep85l;Ccdc141;Smad7;Cdc20
GO:0098552	side of membrane	cellular_component	7	507	140	20900	0.0546851	0.339467	2.06114	Rtn4rl1;Vnn1;Dpep1;Prnp;Gas1;Nt5e;Bst2
GO:0042475	odontogenesis of dentin-containing tooth	biological_process	4	507	59	20900	0.0547978	0.339482	2.79477	Bcl2l11;Bmp2;Lama5;Pdgfra
GO:0008284	positive regulation of cell population proliferation	biological_process	19	507	525	20900	0.0552275	0.339999	1.49188	Avpr1a;Pdgfa;Pdgfc;Notch1;Ndufaf4;Xbp1;Bmp2;Fgfr1;Gas1;Erbb3;Agtr1a;Id4;Ccnd1;Efnb2;Egfr;Ednra;Tnfsf13;Pdgfra;Cdc20
GO:0035904	aorta development	biological_process	3	507	36	20900	0.0561577	0.339999	3.43524	Adamts6;Pde2a;Ednra
GO:0003181	atrioventricular valve morphogenesis	biological_process	2	507	16	20900	0.0563169	0.339999	5.15286	Notch1;Bmp2
GO:0033270	paranode region of axon	cellular_component	2	507	16	20900	0.0563169	0.339999	5.15286	Nfasc;Cntnap1
GO:0042448	progesterone metabolic process	biological_process	2	507	16	20900	0.0563169	0.339999	5.15286	Srd5a1;Cyp21a1
GO:0043116	negative regulation of vascular permeability	biological_process	2	507	16	20900	0.0563169	0.339999	5.15286	Pde2a;Ddah1
GO:0046323	glucose import	biological_process	2	507	16	20900	0.0563169	0.339999	5.15286	Slc2a4;Sh2b2
GO:0050884	neuromuscular process controlling posture	biological_process	2	507	16	20900	0.0563169	0.339999	5.15286	Pnkd;Cntnap1
GO:0055062	phosphate ion homeostasis	biological_process	2	507	16	20900	0.0563169	0.339999	5.15286	Enpp3;Slc17a8
GO:0060080	inhibitory postsynaptic potential	biological_process	2	507	16	20900	0.0563169	0.339999	5.15286	Bdnf;Gabrb3
GO:0061298	retina vasculature development in camera-type eye	biological_process	2	507	16	20900	0.0563169	0.339999	5.15286	Lrp5;Pdgfra
GO:0070411	I-SMAD binding	molecular_function	2	507	16	20900	0.0563169	0.339999	5.15286	Axin2;Smad7
GO:0097623	potassium ion export across plasma membrane	biological_process	2	507	16	20900	0.0563169	0.339999	5.15286	Kcnb1;Kcnt2
GO:0045087	innate immune response	biological_process	18	507	493	20900	0.0568806	0.342731	1.50509	Alpk1;Rsad2;Gbp3;Cfd;Peli3;Wrnip1;Spon2;Vnn1;Ifi27l2b;Ifitm3;Apcs;Ube2l6;Jchain;Irf7;Zbp1;Uba7;Bst2;Isg15
GO:0030334	regulation of cell migration	biological_process	6	507	113	20900	0.0572905	0.343998	2.18883	Srcin1;Plxna2;Notch1;Lama3;Lama5;Plxna4
GO:0035556	intracellular signal transduction	biological_process	15	507	393	20900	0.0573144	0.343998	1.57339	Tfrc;Map4k4;Net1;Pde2a;Sh2b2;Tec;Myzap;Asb16;Egfr;Cblb;Mapk4;Sgk2;Gucy1a1;Smad7;Blnk
GO:0000502	proteasome complex	cellular_component	4	507	60	20900	0.057636	0.344585	2.74819	Psmb9;Psmb8;Slc10a2;Psmb10
GO:0030282	bone mineralization	biological_process	4	507	60	20900	0.057636	0.344585	2.74819	Bmp2;Axin2;Mtss1;Smpd3
GO:0005923	bicellular tight junction	cellular_component	7	507	143	20900	0.0599321	0.355588	2.0179	Frmd4a;Lsr;Ccnd1;Ildr2;Ocln;Tjp3;Cldn1
GO:0001958	endochondral ossification	biological_process	3	507	37	20900	0.0600538	0.355588	3.3424	Mef2c;Bmp6;Smpd3
GO:0002040	sprouting angiogenesis	biological_process	3	507	37	20900	0.0600538	0.355588	3.3424	E2f7;Notch1;Sema3e
GO:0009058	biosynthetic process	biological_process	3	507	37	20900	0.0600538	0.355588	3.3424	Fasn;Alas2;Alas1
GO:0048514	blood vessel morphogenesis	biological_process	3	507	37	20900	0.0600538	0.355588	3.3424	Lrp5;Fgfr1;Efnb2
GO:0008654	phospholipid biosynthetic process	biological_process	4	507	61	20900	0.0605514	0.357101	2.70314	Etnk2;Chka;Fitm1;Adgrf5
GO:0046983	protein dimerization activity	molecular_function	8	507	173	20900	0.0605772	0.357101	1.90626	Clock;Mef2c;Srebf1;Id4;Bhlhe41;Hes6;Clpx;Atoh8
GO:0001934	positive regulation of protein phosphorylation	biological_process	11	507	266	20900	0.0606572	0.357101	1.70471	Tfrc;Xbp1;Cdca8;Bmp2;Map2k3;Ccnd1;Axin2;Egfr;Aurkb;Ednra;Limch1
GO:0000030	mannosyltransferase activity	molecular_function	2	507	17	20900	0.0628271	0.36568	4.84975	Alg12;Dpy19l3
GO:0010614	negative regulation of cardiac muscle hypertrophy	biological_process	2	507	17	20900	0.0628271	0.36568	4.84975	Notch1;Fbxo32
GO:0010812	negative regulation of cell-substrate adhesion	biological_process	2	507	17	20900	0.0628271	0.36568	4.84975	Notch1;Spock1
GO:0043583	ear development	biological_process	2	507	17	20900	0.0628271	0.36568	4.84975	Bcl2l11;Fgfr1
GO:0048712	negative regulation of astrocyte differentiation	biological_process	2	507	17	20900	0.0628271	0.36568	4.84975	Id4;Atf5
GO:1904355	positive regulation of telomere capping	biological_process	2	507	17	20900	0.0628271	0.36568	4.84975	Nek2;Aurkb
GO:0000976	transcription cis-regulatory region binding	molecular_function	11	507	268	20900	0.0632726	0.367376	1.69198	Mef2c;Thra;Ciart;Zfp174;Per2;Per3;Pou2f1;Xbp1;Atf5;Irf7;Pbx1
GO:0000278	mitotic cell cycle	biological_process	6	507	116	20900	0.0634354	0.367376	2.13222	Cdca8;Mis12;Aurkb;Ednra;Gem;Wee1
GO:0048839	inner ear development	biological_process	4	507	62	20900	0.0635437	0.367376	2.65954	Cxcl14;Bdnf;Bmp2;Atp2b2
GO:0031625	ubiquitin protein ligase binding	molecular_function	13	507	333	20900	0.0636718	0.367376	1.6093	Per3;Xbp1;Ube2d2b;Erbb3;Ppargc1a;Usp2;Rangap1;Axin2;Egfr;Ube2l6;Cdkn1a;Smad7;Isg15
GO:0005977	glycogen metabolic process	biological_process	3	507	38	20900	0.064073	0.367376	3.25444	Ppp1r3c;Nhlrc1;Gys2
GO:0032809	neuronal cell body membrane	cellular_component	3	507	38	20900	0.064073	0.367376	3.25444	Amigo1;Atp2b2;Kcnb1
GO:0048255	mRNA stabilization	biological_process	3	507	38	20900	0.064073	0.367376	3.25444	Noct;Cirbp;Axin2
GO:0071526	semaphorin-plexin signaling pathway	biological_process	3	507	38	20900	0.064073	0.367376	3.25444	Plxna2;Sema3e;Plxna4
GO:0008203	cholesterol metabolic process	biological_process	6	507	117	20900	0.0655667	0.375241	2.11399	Lrp5;Srebf1;Pcsk9;Fgl1;Insig2;Cyp7b1
GO:0002376	immune system process	biological_process	19	507	537	20900	0.0659046	0.376476	1.45854	Psmb9;Psmb8;Alpk1;Rsad2;Gbp3;Cfd;Peli3;Ctps;Wrnip1;Spon2;Ifi27l2b;Ifitm3;Trat1;Tec;Fgl1;Irf7;Tnfsf13;Zbp1;Bst2
GO:0048787	presynaptic active zone membrane	cellular_component	4	507	63	20900	0.0666121	0.37911	2.61733	Scn8a;Stx1b;Atp2b2;Lrfn3
GO:0050885	neuromuscular process controlling balance	biological_process	4	507	63	20900	0.0666121	0.37911	2.61733	Ei24;Atp2b2;Cntnap1;Camk2b
GO:0001726	ruffle	cellular_component	5	507	90	20900	0.0678953	0.381188	2.29016	Eps8l2;Mtss2;Sh2b2;Gas7;Gsn
GO:0005637	nuclear inner membrane	cellular_component	3	507	39	20900	0.068213	0.381188	3.17099	Tmem120b;Dpy19l3;Ifi27
GO:0009408	response to heat	biological_process	3	507	39	20900	0.068213	0.381188	3.17099	Eif2b3;Gclc;Trp53inp1
GO:0003756	protein disulfide isomerase activity	molecular_function	2	507	18	20900	0.069577	0.381188	4.58032	Pdia6;Pdia5
GO:0007548	sex differentiation	biological_process	2	507	18	20900	0.069577	0.381188	4.58032	Srd5a1;Pbx1
GO:0007614	short-term memory	biological_process	2	507	18	20900	0.069577	0.381188	4.58032	Rcan1;Slc2a4
GO:0007625	grooming behavior	biological_process	2	507	18	20900	0.069577	0.381188	4.58032	Avpr1a;Ddo
GO:0010737	protein kinase A signaling	biological_process	2	507	18	20900	0.069577	0.381188	4.58032	Fbn1;Ednra
GO:0015813	L-glutamate transmembrane transport	biological_process	2	507	18	20900	0.069577	0.381188	4.58032	Slc25a18;Slc17a8
GO:0016322	neuron remodeling	biological_process	2	507	18	20900	0.069577	0.381188	4.58032	Rnd1;Ednra
GO:0019001	guanyl nucleotide binding	molecular_function	2	507	18	20900	0.069577	0.381188	4.58032	Gnat2;Gnat1
GO:0030169	low-density lipoprotein particle binding	molecular_function	2	507	18	20900	0.069577	0.381188	4.58032	Pcsk9;Lsr
GO:0030539	male genitalia development	biological_process	2	507	18	20900	0.069577	0.381188	4.58032	Bmp6;Pdgfra
GO:0035329	hippo signaling	biological_process	2	507	18	20900	0.069577	0.381188	4.58032	Fat4;Tead1
GO:0042326	negative regulation of phosphorylation	biological_process	2	507	18	20900	0.069577	0.381188	4.58032	Stap1;Cdkn1a
GO:0045475	locomotor rhythm	biological_process	2	507	18	20900	0.069577	0.381188	4.58032	Ciart;Usp2
GO:0045820	negative regulation of glycolytic process	biological_process	2	507	18	20900	0.069577	0.381188	4.58032	Cbfa2t3;Ppargc1a
GO:0048485	sympathetic nervous system development	biological_process	2	507	18	20900	0.069577	0.381188	4.58032	Ednra;Plxna4
GO:0048715	negative regulation of oligodendrocyte differentiation	biological_process	2	507	18	20900	0.069577	0.381188	4.58032	Notch1;Id4
GO:1990226	histone methyltransferase binding	molecular_function	2	507	18	20900	0.069577	0.381188	4.58032	Per2;Resf1
GO:2000310	regulation of NMDA receptor activity	biological_process	2	507	18	20900	0.069577	0.381188	4.58032	Mef2c;Ppargc1a
GO:0030315	T-tubule	cellular_component	4	507	64	20900	0.0697563	0.381491	2.57643	Adra1a;Slc2a4;Capn3;Ednra
GO:0065003	protein-containing complex assembly	biological_process	6	507	119	20900	0.0699537	0.381892	2.07846	Apcs;Capn3;Tead1;Jchain;Gldc;Tspan4
GO:0022008	neurogenesis	biological_process	5	507	91	20900	0.0704848	0.383432	2.26499	Pcsk9;Erbb3;Fat4;Egfr;Spock1
GO:0071356	cellular response to tumor necrosis factor	biological_process	5	507	91	20900	0.0704848	0.383432	2.26499	Gbp3;Adamts7;Slc2a4;Npnt;Smpd3
GO:0042127	regulation of cell population proliferation	biological_process	8	507	179	20900	0.0708608	0.384798	1.84236	Notch1;Prg4;Fgfr1;Erbb3;Atf5;Egfr;Tead1;Pbx1
GO:0007095	mitotic G2 DNA damage checkpoint signaling	biological_process	3	507	40	20900	0.0724714	0.392161	3.09172	Mrnip;Cdkn1a;Taok3
GO:0050796	regulation of insulin secretion	biological_process	3	507	40	20900	0.0724714	0.392161	3.09172	Clock;Per2;Srebf1
GO:0043565	sequence-specific DNA binding	molecular_function	17	507	477	20900	0.0747895	0.403994	1.46916	Clock;Sp4;Mef2c;Thra;Nr6a1;Zfp174;Pou2f1;Srebf1;Xbp1;Top2a;Ppargc1a;Tef;Rorc;Atf5;Maff;Nr2c2;Pbx1
GO:0005634	nucleus	cellular_component	161	507	6019	20900	0.0760834	0.407083	1.10266	Adra1a;Zfp652;Syne1;Psmb9;Psmb8;Cpeb4;Oas1g;Polr2d;Oas1a;Rcan1;Riok2;Clock;Sp4;Gbp3;Zfp608;Mrnip;Mical2;Mef2c;Zhx3;Nek2;Noct;Ccng2;Tbx20;Mcc;Thra;Thrsp;Ccdc86;Tcim;Ciart;Dlc1;Pnrc1;Rpp38;Trmt9b;Mcm10;Nr6a1;Fignl1;E2f7;Pdgfc;Pnkd;Snx10;Pitx3;Setbp1;Tab2;Wrnip1;Xaf1;Notch1;Klf9;Per2;Per3;Ip6k2;Psmb10;Pou2f1;Ypel2;Rbp1;Mid1ip1;Srebf1;Fam47e;Cbfa2t3;Nampt;Irf2bp2;Ei24;Ptpn14;Rnaseh2b;Arl4a;Xbp1;Resf1…
GO:0048167	regulation of synaptic plasticity	biological_process	4	507	66	20900	0.0762688	0.407083	2.49836	Bace1;Mef2c;Bdnf;Atp2b2
GO:0008395	steroid hydroxylase activity	molecular_function	2	507	19	20900	0.0765511	0.407083	4.33925	Cyp21a1;Cyp2b10
GO:0010035	response to inorganic substance	biological_process	2	507	19	20900	0.0765511	0.407083	4.33925	Avpr1a;Nt5e
GO:0015035	protein-disulfide reductase activity	molecular_function	2	507	19	20900	0.0765511	0.407083	4.33925	Pdia6;Pdia5
GO:0022010	central nervous system myelination	biological_process	2	507	19	20900	0.0765511	0.407083	4.33925	Id4;Cntnap1
GO:0034138	toll-like receptor 3 signaling pathway	biological_process	2	507	19	20900	0.0765511	0.407083	4.33925	Oas1g;Oas1a
GO:0035457	cellular response to interferon-alpha	biological_process	2	507	19	20900	0.0765511	0.407083	4.33925	Oas1g;Oas1a
GO:0055117	regulation of cardiac muscle contraction	biological_process	2	507	19	20900	0.0765511	0.407083	4.33925	Adra1a;Smad7
GO:0001569	branching involved in blood vessel morphogenesis	biological_process	3	507	41	20900	0.0768456	0.407242	3.01631	Tbx20;Sema3e;Ednra
GO:0050772	positive regulation of axonogenesis	biological_process	3	507	41	20900	0.0768456	0.407242	3.01631	Plxna2;Amigo1;Plxna4
GO:0016757	glycosyltransferase activity	molecular_function	9	507	214	20900	0.0777419	0.411284	1.73367	St6galnac3;St3gal2;Upp2;Nampt;Gcnt7;Tymp;Alg12;Dpy19l3;Gys2
GO:0046777	protein autophosphorylation	biological_process	8	507	183	20900	0.0782736	0.413387	1.80209	Riok2;Nek2;Eef2k;Fgfr1;Egfr;Pdgfra;Taok3;Camk2b
GO:0008289	lipid binding	molecular_function	13	507	345	20900	0.0789623	0.41479	1.55333	Dlc1;Cyp21a1;Snx10;Serpina6;Rbp1;Apol9b;Tec;Snx21;Insig2;Apol9a;Cavin2;Mreg;Blnk
GO:0000981	DNA-binding transcription factor activity, RNA polymerase II-specific	molecular_function	31	507	979	20900	0.0793927	0.41479	1.30532	Clock;Sp4;Mef2c;Zhx3;Tbx20;Thra;E2f7;Pitx3;Zfp174;Klf9;Pou2f1;Srebf1;Xbp1;Zfp992;Zfhx4;Rfx4;Klf6;Bhlhe41;Tef;Bmyc;Rorc;Maff;Tead1;Sall1;Hes6;Zfp30;Nkx2-6;Irf7;Dbp;Gm35315;Pbx1
GO:0002062	chondrocyte differentiation	biological_process	4	507	67	20900	0.0796357	0.41479	2.46107	Mef2c;Adamts7;Bmp2;Fgfr1
GO:0097190	apoptotic signaling pathway	biological_process	4	507	67	20900	0.0796357	0.41479	2.46107	Ifi27l2b;Inca1;Ifi27;Camk2b
GO:0021549	cerebellum development	biological_process	3	507	42	20900	0.081333	0.41479	2.94449	Gabrb3;Atp2b2;Nr2c2
GO:0048147	negative regulation of fibroblast proliferation	biological_process	3	507	42	20900	0.081333	0.41479	2.94449	Trp53inp1;Bmyc;Inca1
GO:0055074	calcium ion homeostasis	biological_process	3	507	42	20900	0.081333	0.41479	2.94449	Snx10;Fgfr1;Nt5e
GO:0090307	mitotic spindle assembly	biological_process	3	507	42	20900	0.081333	0.41479	2.94449	Nek2;Tpx2;Cdc20
GO:0099634	postsynaptic specialization membrane	cellular_component	3	507	42	20900	0.081333	0.41479	2.94449	Gabrb3;Kcnb1;Lrfn3
GO:0005546	phosphatidylinositol-4,5-bisphosphate binding	molecular_function	5	507	95	20900	0.0813771	0.41479	2.16963	Mtss2;Snx21;Sh3pxd2a;Gsn;Syt3
GO:0010467	gene expression	biological_process	9	507	217	20900	0.0830814	0.41479	1.7097	Mef2c;Gnat2;Lrp5;Notch1;Rnaseh2b;Bmp2;Fgfr1;Agtr1a;Ednra
GO:0051015	actin filament binding	molecular_function	9	507	217	20900	0.0830814	0.41479	1.7097	Syne1;Eps8l2;Abi3bp;Xirp1;Gas7;Myo7b;Egfr;Gsn;Mtss1
GO:0008373	sialyltransferase activity	molecular_function	2	507	20	20900	0.0837346	0.41479	4.12229	St6galnac3;St3gal2
GO:0034755	iron ion transmembrane transport	biological_process	2	507	20	20900	0.0837346	0.41479	4.12229	Scara5;Steap4
GO:0044772	mitotic cell cycle phase transition	biological_process	2	507	20	20900	0.0837346	0.41479	4.12229	Ccng2;Ccnd1
GO:0045987	positive regulation of smooth muscle contraction	biological_process	2	507	20	20900	0.0837346	0.41479	4.12229	Adra1a;Npnt
GO:0046328	regulation of JNK cascade	biological_process	2	507	20	20900	0.0837346	0.41479	4.12229	Map4k4;Egfr
GO:0051145	smooth muscle cell differentiation	biological_process	2	507	20	20900	0.0837346	0.41479	4.12229	Mef2c;Npnt
GO:0060037	pharyngeal system development	biological_process	2	507	20	20900	0.0837346	0.41479	4.12229	Plxna2;Nkx2-6
GO:0071639	positive regulation of monocyte chemotactic protein-1 production	biological_process	2	507	20	20900	0.0837346	0.41479	4.12229	Oas1g;Oas1a
GO:0007219	Notch signaling pathway	biological_process	6	507	125	20900	0.0841051	0.41479	1.9787	Cfd;Notch1;Xirp1;Bmp2;Fat4;Dtx4
GO:0012505	endomembrane system	cellular_component	5	507	96	20900	0.0842325	0.41479	2.14702	Slc2a4;Tmcc2;Stx1b;Rnf145;Sec23b
GO:0070161	anchoring junction	cellular_component	14	507	383	20900	0.0849274	0.41479	1.50684	Dlc1;Frmd4a;Xirp1;Lsr;Gjc3;Myzap;Efnb2;Ildr2;Sh3pxd2a;Cntnap1;Ocln;Tjp3;Arhgap24;Cldn1
GO:0007275	multicellular organism development	biological_process	34	507	1097	20900	0.0859179	0.41479	1.27765	Nrp2;Mef2c;Tbx20;Nr6a1;Pdgfa;Pdgfc;Pitx3;Lrp5;Amigo1;Bmp6;Notch1;Celsr2;Xbp1;Bmp2;Grem2;Fgfr1;Gas7;Erbb3;Tnfsf12;Rorc;Npnt;Efnb2;Egfr;Sema3e;Hes6;Nkx2-6;Arhgap24;Atoh8;Gadd45b;Pdgfra;Pbx1;Dkk4;Smpd3;Unc5b
GO:0019216	regulation of lipid metabolic process	biological_process	3	507	43	20900	0.085931	0.41479	2.87601	Lsr;Angptl8;Adgrf5
GO:0036094	small molecule binding	molecular_function	3	507	43	20900	0.085931	0.41479	2.87601	Orm1;Orm3;Pdxk
GO:0004674	protein serine/threonine kinase activity	molecular_function	15	507	418	20900	0.0862161	0.41479	1.47929	Riok2;Alpk1;Nek2;Map4k4;Eef2k;Map2k3;Dyrk2;Prkd3;Aurkb;Mlkl;Mapk4;Sgk2;Cdkl1;Taok3;Camk2b
GO:0007155	cell adhesion	biological_process	20	507	594	20900	0.0887425	0.41479	1.38798	Col5a1;Amigo1;Spon2;Hapln1;Celsr2;Cd93;Lama3;Lama5;Ccn6;Lamc3;Fat4;Lyve1;Npnt;Efnb2;Nfasc;Pxdn;Cntnap1;Itga4;Lrfn3;Cldn1
GO:0006508	proteolysis	biological_process	20	507	595	20900	0.0898642	0.41479	1.38564	Psmb9;Psmb8;Bace1;Prtn3;Htra4;Cfd;Adamts6;Adamts7;Lnpep;Clca3a1;Psmb10;Pcsk4;Htra3;Dpep1;Pcsk9;Capn8;Usp2;Capn3;Clpx;Klk1b4
GO:0000922	spindle pole	cellular_component	5	507	98	20900	0.0900996	0.41479	2.10321	Alpk1;Nek2;Tpx2;Mis12;Kntc1
GO:0030139	endocytic vesicle	cellular_component	4	507	70	20900	0.0901694	0.41479	2.35559	Avpr1a;Rab11fip4;Egfr;Ocln
GO:0030971	receptor tyrosine kinase binding	molecular_function	4	507	70	20900	0.0901694	0.41479	2.35559	Arhgef16;Ptpn14;Stap1;Cblb
GO:0043022	ribosome binding	molecular_function	4	507	70	20900	0.0901694	0.41479	2.35559	Cpeb4;Sec61b;Cpeb1;Cpeb2
GO:0006959	humoral immune response	biological_process	3	507	44	20900	0.0906367	0.41479	2.81065	Mef2c;Notch1;Jchain
GO:0035591	signaling adaptor activity	molecular_function	3	507	44	20900	0.0906367	0.41479	2.81065	Sh2b2;Stap1;Blnk
GO:0045995	regulation of embryonic development	biological_process	3	507	44	20900	0.0906367	0.41479	2.81065	Noct;Lama3;Lama5
GO:0046676	negative regulation of insulin secretion	biological_process	3	507	44	20900	0.0906367	0.41479	2.81065	Srebf1;Fbn1;Kcnb1
GO:0048786	presynaptic active zone	cellular_component	3	507	44	20900	0.0906367	0.41479	2.81065	Arhgap44;Ppfibp1;Cntnap1
GO:0051781	positive regulation of cell division	biological_process	3	507	44	20900	0.0906367	0.41479	2.81065	Pdgfa;Pdgfc;Prok1
GO:0019899	enzyme binding	molecular_function	16	507	456	20900	0.0909428	0.41479	1.44642	Syne1;Bace1;Prtn3;Ppp1r3c;Mcm10;Notch1;Mcm2;Capn3;Ccnd1;Axin2;Egfr;Btg1;Gldc;Ehhadh;Cyp2a4;Blnk
GO:0006672	ceramide metabolic process	biological_process	2	507	21	20900	0.0911133	0.41479	3.92599	Plpp1;Smpd3
GO:0006783	heme biosynthetic process	biological_process	2	507	21	20900	0.0911133	0.41479	3.92599	Alas2;Alas1
GO:0014898	cardiac muscle hypertrophy in response to stress	biological_process	2	507	21	20900	0.0911133	0.41479	3.92599	Mef2c;Bmp2
GO:0030278	regulation of ossification	biological_process	2	507	21	20900	0.0911133	0.41479	3.92599	Rsad2;Pbx1
GO:0031954	positive regulation of protein autophosphorylation	biological_process	2	507	21	20900	0.0911133	0.41479	3.92599	Pdgfa;Pdgfc
GO:0042310	vasoconstriction	biological_process	2	507	21	20900	0.0911133	0.41479	3.92599	Agtr1a;Ednra
GO:0043086	negative regulation of catalytic activity	biological_process	2	507	21	20900	0.0911133	0.41479	3.92599	Notch1;Prnp
GO:0046849	bone remodeling	biological_process	2	507	21	20900	0.0911133	0.41479	3.92599	Snx10;Lrp5
GO:0060340	positive regulation of type I interferon-mediated signaling pathway	biological_process	2	507	21	20900	0.0911133	0.41479	3.92599	Irf7;Zbp1
GO:0030182	neuron differentiation	biological_process	9	507	222	20900	0.0924595	0.41479	1.6712	Mef2c;Bmp6;Notch1;Pcsk9;Gas7;Id4;Ccnd1;Atp2b2;Sall1
GO:0006915	apoptotic process	biological_process	21	507	633	20900	0.0927304	0.41479	1.36758	Bcl2l11;Mef2c;Gramd4;Tcim;Dlc1;Xaf1;Notch1;Ifi27l2b;Ei24;Xbp1;Pcsk9;Mcm2;Tpx2;Gas1;Trp53inp1;Tnfsf12;Dyrk2;Nkx2-6;Gadd45b;Zbp1;Unc5b
GO:0006633	fatty acid biosynthetic process	biological_process	4	507	71	20900	0.0938219	0.41479	2.32242	Fads2;Acsm1;Elovl6;Fasn
GO:0044877	protein-containing complex binding	molecular_function	22	507	670	20900	0.0942211	0.41479	1.35359	Tfrc;Thra;Ip6k2;Srebf1;Derl3;Fbn1;Prnp;Gclc;Fgfr1;Tef;Bmyc;Inca1;Ccne1;Ccnd1;Egfr;Mlkl;Sall1;Mthfr;Aldoc;Cdkn1a;Gucy1a1;Pinx1
GO:0007173	epidermal growth factor receptor signaling pathway	biological_process	3	507	45	20900	0.0954473	0.41479	2.74819	Erbb3;Egfr;Fam83a
GO:0006811	monoatomic ion transport	biological_process	20	507	600	20900	0.0956113	0.41479	1.3741	Mcu;Slc4a4;Hcn3;Clca3a1;Slc10a2;Scn8a;Slc22a15;Cacng7;Slc13a5;Slco1a4;Nipal1;Gabrb3;Slc22a7;Atp2b2;Kcnb1;Scara5;Slc5a6;Steap4;Slc38a3;Slc17a8
GO:0007422	peripheral nervous system development	biological_process	2	507	22	20900	0.0986736	0.41479	3.74753	Bdnf;Erbb3
GO:0008593	regulation of Notch signaling pathway	biological_process	2	507	22	20900	0.0986736	0.41479	3.74753	Llgl2;Notch1
GO:0009055	electron transfer activity	molecular_function	2	507	22	20900	0.0986736	0.41479	3.74753	Etfdh;Steap4
GO:0015271	outward rectifier potassium channel activity	molecular_function	2	507	22	20900	0.0986736	0.41479	3.74753	Kcnb1;Kcnt2
GO:0016528	sarcoplasm	cellular_component	2	507	22	20900	0.0986736	0.41479	3.74753	Gsn;Spock1
GO:0030325	adrenal gland development	biological_process	2	507	22	20900	0.0986736	0.41479	3.74753	Pdgfra;Pbx1
GO:0030552	cAMP binding	molecular_function	2	507	22	20900	0.0986736	0.41479	3.74753	Hcn3;Pde2a
GO:0035023	regulation of Rho protein signal transduction	biological_process	2	507	22	20900	0.0986736	0.41479	3.74753	Eps8l2;Dlc1
GO:0043537	negative regulation of blood vessel endothelial cell migration	biological_process	2	507	22	20900	0.0986736	0.41479	3.74753	Mef2c;Gadd45a
GO:0045737	positive regulation of cyclin-dependent protein serine/threonine kinase activity	biological_process	2	507	22	20900	0.0986736	0.41479	3.74753	Ccnd1;Egfr
GO:0051591	response to cAMP	biological_process	2	507	22	20900	0.0986736	0.41479	3.74753	Cdo1;Pklr
GO:0051963	regulation of synapse assembly	biological_process	2	507	22	20900	0.0986736	0.41479	3.74753	Srcin1;Mef2c
GO:0060324	face development	biological_process	2	507	22	20900	0.0986736	0.41479	3.74753	Ednra;Itga4
GO:2000311	regulation of AMPA receptor activity	biological_process	2	507	22	20900	0.0986736	0.41479	3.74753	Mef2c;Cacng7
GO:0000776	kinetochore	cellular_component	7	507	162	20900	0.100117	0.41479	1.78124	Nek2;Mis12;Rangap1;Aurkb;Kntc1;Pinx1;Cdc20
GO:0009725	response to hormone	biological_process	3	507	46	20900	0.10036	0.41479	2.68845	Adra1a;Lnpep;Gclc
GO:0009925	basal plasma membrane	cellular_component	4	507	73	20900	0.101333	0.41479	2.25879	Slco1a4;Erbb3;Slc22a7;Egfr
GO:0016328	lateral plasma membrane	cellular_component	4	507	73	20900	0.101333	0.41479	2.25879	Erbb3;Ocln;Kcnb1;Cldn1
GO:0016874	ligase activity	molecular_function	6	507	132	20900	0.102463	0.41479	1.87377	Acsm1;Ctps;Acss3;Gclc;Mthfd1l;Aacs
GO:0008236	serine-type peptidase activity	molecular_function	7	507	163	20900	0.102562	0.41479	1.77031	Prtn3;Htra4;Cfd;Pcsk4;Htra3;Pcsk9;Klk1b4
GO:0001654	eye development	biological_process	3	507	47	20900	0.105372	0.41479	2.63125	Bmp6;Pxdn;Pbx1
GO:0001837	epithelial to mesenchymal transition	biological_process	3	507	47	20900	0.105372	0.41479	2.63125	Notch1;Bmp2;Fgfr1
GO:0005504	fatty acid binding	molecular_function	3	507	47	20900	0.105372	0.41479	2.63125	Rbp1;Cyp4a14;Gsta1
GO:0006094	gluconeogenesis	biological_process	3	507	47	20900	0.105372	0.41479	2.63125	Per2;Ppargc1a;Aldoc
GO:0030890	positive regulation of B cell proliferation	biological_process	3	507	47	20900	0.105372	0.41479	2.63125	Tfrc;Mef2c;Cdkn1a
GO:0045787	positive regulation of cell cycle	biological_process	3	507	47	20900	0.105372	0.41479	2.63125	Bcl2l11;Fgfr1;Tgm1
GO:0050776	regulation of immune response	biological_process	3	507	47	20900	0.105372	0.41479	2.63125	Sh2b2;Fgl1;Tnfsf13
GO:0071333	cellular response to glucose stimulus	biological_process	3	507	47	20900	0.105372	0.41479	2.63125	Xbp1;Kcnb1;Aacs
GO:0007602	phototransduction	biological_process	2	507	23	20900	0.106402	0.41479	3.5846	Gnat2;Gnat1
GO:0009416	response to light stimulus	biological_process	2	507	23	20900	0.106402	0.41479	3.5846	Gnat2;Gnat1
GO:0017015	regulation of transforming growth factor beta receptor signaling pathway	biological_process	2	507	23	20900	0.106402	0.41479	3.5846	Nrep;Smad7
GO:0033198	response to ATP	biological_process	2	507	23	20900	0.106402	0.41479	3.5846	Nt5e;Pklr
GO:0050832	defense response to fungus	biological_process	2	507	23	20900	0.106402	0.41479	3.5846	Spon2;Zbp1
GO:0090190	positive regulation of branching involved in ureteric bud morphogenesis	biological_process	2	507	23	20900	0.106402	0.41479	3.5846	Agtr1a;Sall1
GO:0140416	transcription regulator inhibitor activity	molecular_function	2	507	23	20900	0.106402	0.41479	3.5846	Id4;Smad7
GO:0045121	membrane raft	cellular_component	8	507	197	20900	0.107719	0.41479	1.67403	Slc2a4;Dlc1;Prnp;Plpp1;Egfr;Cblb;Cavin2;Unc5b
GO:0032587	ruffle membrane	cellular_component	4	507	75	20900	0.109112	0.41479	2.19855	Eps8l2;Dlc1;Mtss2;Egfr
GO:0007188	adenylate cyclase-modulating G protein-coupled receptor signaling pathway	biological_process	3	507	48	20900	0.11048	0.41479	2.57643	Gnat2;Gnat1;Pth2r
GO:0030968	endoplasmic reticulum unfolded protein response	biological_process	3	507	48	20900	0.11048	0.41479	2.57643	Derl3;Xbp1;Ccnd1
GO:0071560	cellular response to transforming growth factor beta stimulus	biological_process	3	507	48	20900	0.11048	0.41479	2.57643	Mef2c;Ppargc1a;Smad7
GO:0003007	heart morphogenesis	biological_process	4	507	76	20900	0.113099	0.41479	2.16963	Col5a1;Dlc1;Xirp1;Fat4
GO:0005248	voltage-gated sodium channel activity	molecular_function	2	507	24	20900	0.114287	0.41479	3.43524	Hcn3;Scn8a
GO:0015347	sodium-independent organic anion transmembrane transporter activity	molecular_function	2	507	24	20900	0.114287	0.41479	3.43524	Slco1a4;Slc22a7
GO:0021537	telencephalon development	biological_process	2	507	24	20900	0.114287	0.41479	3.43524	Bmp2;Rfx4
GO:0030318	melanocyte differentiation	biological_process	2	507	24	20900	0.114287	0.41479	3.43524	Mef2c;Mreg
GO:0031683	G-protein beta/gamma-subunit complex binding	molecular_function	2	507	24	20900	0.114287	0.41479	3.43524	Gnat2;Gnat1
GO:0050908	detection of light stimulus involved in visual perception	biological_process	2	507	24	20900	0.114287	0.41479	3.43524	Gnat2;Gnat1
GO:0071168	protein localization to chromatin	biological_process	2	507	24	20900	0.114287	0.41479	3.43524	Mrnip;Fam47e
GO:0071549	cellular response to dexamethasone stimulus	biological_process	2	507	24	20900	0.114287	0.41479	3.43524	Fbxo32;Agtr1a
GO:0008233	peptidase activity	molecular_function	17	507	508	20900	0.114341	0.41479	1.37951	Psmb9;Psmb8;Bace1;Prtn3;Htra4;Cfd;Adamts7;Lnpep;Clca3a1;Psmb10;Pcsk4;Htra3;Dpep1;Pcsk9;Capn8;Usp2;Capn3
GO:0000320	re-entry into mitotic cell cycle	biological_process	1	507	5	20900	0.115559	0.41479	8.24458	Ccnd1
GO:0000811	GINS complex	cellular_component	1	507	5	20900	0.115559	0.41479	8.24458	Gins2
GO:0000828	inositol hexakisphosphate kinase activity	molecular_function	1	507	5	20900	0.115559	0.41479	8.24458	Ip6k2
GO:0000839	Hrd1p ubiquitin ligase ERAD-L complex	cellular_component	1	507	5	20900	0.115559	0.41479	8.24458	Derl3
GO:0001991	regulation of systemic arterial blood pressure by circulatory renin-angiotensin	biological_process	1	507	5	20900	0.115559	0.41479	8.24458	Agtr1a
GO:0001992	regulation of systemic arterial blood pressure by vasopressin	biological_process	1	507	5	20900	0.115559	0.41479	8.24458	Avpr1a
GO:0002085	inhibition of neuroepithelial cell differentiation	biological_process	1	507	5	20900	0.115559	0.41479	8.24458	Notch1
GO:0002155	regulation of thyroid hormone mediated signaling pathway	biological_process	1	507	5	20900	0.115559	0.41479	8.24458	Thra
GO:0002183	cytoplasmic translational initiation	biological_process	1	507	5	20900	0.115559	0.41479	8.24458	Eif2b3
GO:0002636	positive regulation of germinal center formation	biological_process	1	507	5	20900	0.115559	0.41479	8.24458	Tnfsf13
GO:0003157	endocardium development	biological_process	1	507	5	20900	0.115559	0.41479	8.24458	Notch1
GO:0003171	atrioventricular valve development	biological_process	1	507	5	20900	0.115559	0.41479	8.24458	Tbx20
GO:0003192	mitral valve formation	biological_process	1	507	5	20900	0.115559	0.41479	8.24458	Notch1
GO:0003220	left ventricular cardiac muscle tissue morphogenesis	biological_process	1	507	5	20900	0.115559	0.41479	8.24458	Ednra
GO:0003331	positive regulation of extracellular matrix constituent secretion	biological_process	1	507	5	20900	0.115559	0.41479	8.24458	Bmp2
GO:0003337	mesenchymal to epithelial transition involved in metanephros morphogenesis	biological_process	1	507	5	20900	0.115559	0.41479	8.24458	Sall1
GO:0003413	chondrocyte differentiation involved in endochondral bone morphogenesis	biological_process	1	507	5	20900	0.115559	0.41479	8.24458	Axin2
GO:0003857	3-hydroxyacyl-CoA dehydrogenase activity	molecular_function	1	507	5	20900	0.115559	0.41479	8.24458	Ehhadh
GO:0003997	acyl-CoA oxidase activity	molecular_function	1	507	5	20900	0.115559	0.41479	8.24458	Crat
GO:0004111	creatine kinase activity	molecular_function	1	507	5	20900	0.115559	0.41479	8.24458	Map4k4
GO:0004165	delta(3)-delta(2)-enoyl-CoA isomerase activity	molecular_function	1	507	5	20900	0.115559	0.41479	8.24458	Ehhadh
GO:0004331	fructose-2,6-bisphosphate 2-phosphatase activity	molecular_function	1	507	5	20900	0.115559	0.41479	8.24458	Pfkfb3
GO:0004332	fructose-bisphosphate aldolase activity	molecular_function	1	507	5	20900	0.115559	0.41479	8.24458	Aldoc
GO:0004740	pyruvate dehydrogenase (acetyl-transferring) kinase activity	molecular_function	1	507	5	20900	0.115559	0.41479	8.24458	Pdk4
GO:0004839	ubiquitin activating enzyme activity	molecular_function	1	507	5	20900	0.115559	0.41479	8.24458	Uba7
GO:0005007	fibroblast growth factor receptor activity	molecular_function	1	507	5	20900	0.115559	0.41479	8.24458	Fgfr1
GO:0005095	GTPase inhibitor activity	molecular_function	1	507	5	20900	0.115559	0.41479	8.24458	Cpeb2
GO:0005163	nerve growth factor receptor binding	molecular_function	1	507	5	20900	0.115559	0.41479	8.24458	Bdnf
GO:0005280	amino acid:proton symporter activity	molecular_function	1	507	5	20900	0.115559	0.41479	8.24458	Slc25a18
GO:0005295	neutral L-amino acid:sodium symporter activity	molecular_function	1	507	5	20900	0.115559	0.41479	8.24458	Slc38a3
GO:0005592	collagen type XI trimer	cellular_component	1	507	5	20900	0.115559	0.41479	8.24458	Col5a1
GO:0005851	eukaryotic translation initiation factor 2B complex	cellular_component	1	507	5	20900	0.115559	0.41479	8.24458	Eif2b3
GO:0005954	calcium- and calmodulin-dependent protein kinase complex	cellular_component	1	507	5	20900	0.115559	0.41479	8.24458	Camk2b
GO:0006027	glycosaminoglycan catabolic process	biological_process	1	507	5	20900	0.115559	0.41479	8.24458	Lyve1
GO:0006527	arginine catabolic process	biological_process	1	507	5	20900	0.115559	0.41479	8.24458	Ddah1
GO:0006555	methionine metabolic process	biological_process	1	507	5	20900	0.115559	0.41479	8.24458	Mthfr
GO:0006567	threonine catabolic process	biological_process	1	507	5	20900	0.115559	0.41479	8.24458	Tha1
GO:0006684	sphingomyelin metabolic process	biological_process	1	507	5	20900	0.115559	0.41479	8.24458	Smpd3
GO:0007171	activation of transmembrane receptor protein tyrosine kinase activity	biological_process	1	507	5	20900	0.115559	0.41479	8.24458	Pdgfc
GO:0008065	establishment of blood-nerve barrier	biological_process	1	507	5	20900	0.115559	0.41479	8.24458	Cldn1
GO:0008597	calcium-dependent protein serine/threonine phosphatase regulator activity	molecular_function	1	507	5	20900	0.115559	0.41479	8.24458	Rcan1
GO:0009052	pentose-phosphate shunt, non-oxidative branch	biological_process	1	507	5	20900	0.115559	0.41479	8.24458	Rpia
GO:0009116	nucleoside metabolic process	biological_process	1	507	5	20900	0.115559	0.41479	8.24458	Upp2
GO:0009229	thiamine diphosphate biosynthetic process	biological_process	1	507	5	20900	0.115559	0.41479	8.24458	Slc19a2
GO:0009804	coumarin metabolic process	biological_process	1	507	5	20900	0.115559	0.41479	8.24458	Cyp2a4
GO:0009957	epidermal cell fate specification	biological_process	1	507	5	20900	0.115559	0.41479	8.24458	Notch1
GO:0010521	telomerase inhibitor activity	molecular_function	1	507	5	20900	0.115559	0.41479	8.24458	Pinx1
GO:0010749	regulation of nitric oxide mediated signal transduction	biological_process	1	507	5	20900	0.115559	0.41479	8.24458	Pde2a
GO:0010822	positive regulation of mitochondrion organization	biological_process	1	507	5	20900	0.115559	0.41479	8.24458	Ppargc1a
GO:0015111	iodide transmembrane transporter activity	molecular_function	1	507	5	20900	0.115559	0.41479	8.24458	Slc5a6
GO:0015199	amino-acid betaine transmembrane transporter activity	molecular_function	1	507	5	20900	0.115559	0.41479	8.24458	Slc22a15
GO:0015645	fatty acid ligase activity	molecular_function	1	507	5	20900	0.115559	0.41479	8.24458	Acsm1
GO:0019243	methylglyoxal catabolic process to D-lactate via S-lactoyl-glutathione	biological_process	1	507	5	20900	0.115559	0.41479	8.24458	Pnkd
GO:0019787	ubiquitin-like protein transferase activity	molecular_function	1	507	5	20900	0.115559	0.41479	8.24458	Ube2l6
GO:0019852	L-ascorbic acid metabolic process	biological_process	1	507	5	20900	0.115559	0.41479	8.24458	Gclc
GO:0019960	C-X3-C chemokine binding	molecular_function	1	507	5	20900	0.115559	0.41479	8.24458	Itga4
GO:0021637	trigeminal nerve structural organization	biological_process	1	507	5	20900	0.115559	0.41479	8.24458	Plxna4
GO:0021891	olfactory bulb interneuron development	biological_process	1	507	5	20900	0.115559	0.41479	8.24458	Atf5
GO:0030174	regulation of DNA-templated DNA replication initiation	biological_process	1	507	5	20900	0.115559	0.41479	8.24458	Wrnip1
GO:0030485	smooth muscle contractile fiber	cellular_component	1	507	5	20900	0.115559	0.41479	8.24458	Npnt
GO:0030870	Mre11 complex	cellular_component	1	507	5	20900	0.115559	0.41479	8.24458	Mrnip
GO:0033007	negative regulation of mast cell activation involved in immune response	biological_process	1	507	5	20900	0.115559	0.41479	8.24458	Enpp3
GO:0033540	fatty acid beta-oxidation using acyl-CoA oxidase	biological_process	1	507	5	20900	0.115559	0.41479	8.24458	Crat
GO:0033564	anterior/posterior axon guidance	biological_process	1	507	5	20900	0.115559	0.41479	8.24458	Unc5b
GO:0033605	positive regulation of catecholamine secretion	biological_process	1	507	5	20900	0.115559	0.41479	8.24458	Kcnb1
GO:0033986	response to methanol	biological_process	1	507	5	20900	0.115559	0.41479	8.24458	Serpina1e
GO:0034189	very-low-density lipoprotein particle binding	molecular_function	1	507	5	20900	0.115559	0.41479	8.24458	Pcsk9
GO:0035014	phosphatidylinositol 3-kinase regulator activity	molecular_function	1	507	5	20900	0.115559	0.41479	8.24458	Wdr91
GO:0035754	B cell chemotaxis	biological_process	1	507	5	20900	0.115559	0.41479	8.24458	Cyp7b1
GO:0036006	cellular response to macrophage colony-stimulating factor stimulus	biological_process	1	507	5	20900	0.115559	0.41479	8.24458	Pde2a
GO:0038060	nitric oxide-cGMP-mediated signaling pathway	biological_process	1	507	5	20900	0.115559	0.41479	8.24458	Gucy1a1
GO:0038085	vascular endothelial growth factor binding	molecular_function	1	507	5	20900	0.115559	0.41479	8.24458	Pdgfra
GO:0042887	amide transmembrane transporter activity	molecular_function	1	507	5	20900	0.115559	0.41479	8.24458	Slc5a6
GO:0043490	malate-aspartate shuttle	biological_process	1	507	5	20900	0.115559	0.41479	8.24458	Slc25a18
GO:0043620	regulation of DNA-templated transcription in response to stress	biological_process	1	507	5	20900	0.115559	0.41479	8.24458	Tcim
GO:0043949	regulation of cAMP-mediated signaling	biological_process	1	507	5	20900	0.115559	0.41479	8.24458	Pde2a
GO:0044316	cone cell pedicle	cellular_component	1	507	5	20900	0.115559	0.41479	8.24458	Hcn3
GO:0044691	tooth eruption	biological_process	1	507	5	20900	0.115559	0.41479	8.24458	Snx10
GO:0045607	regulation of inner ear auditory receptor cell differentiation	biological_process	1	507	5	20900	0.115559	0.41479	8.24458	Notch1
GO:0045608	negative regulation of inner ear auditory receptor cell differentiation	biological_process	1	507	5	20900	0.115559	0.41479	8.24458	Notch1
GO:0046068	cGMP metabolic process	biological_process	1	507	5	20900	0.115559	0.41479	8.24458	Atp2b2
GO:0046498	S-adenosylhomocysteine metabolic process	biological_process	1	507	5	20900	0.115559	0.41479	8.24458	Gamt
GO:0046602	regulation of mitotic centrosome separation	biological_process	1	507	5	20900	0.115559	0.41479	8.24458	Nek2
GO:0046687	response to chromate	biological_process	1	507	5	20900	0.115559	0.41479	8.24458	Serpina1e
GO:0046929	negative regulation of neurotransmitter secretion	biological_process	1	507	5	20900	0.115559	0.41479	8.24458	Pnkd
GO:0048368	lateral mesoderm development	biological_process	1	507	5	20900	0.115559	0.41479	8.24458	Tead1
GO:0050904	diapedesis	biological_process	1	507	5	20900	0.115559	0.41479	8.24458	Itga4
GO:0051294	establishment of spindle orientation	biological_process	1	507	5	20900	0.115559	0.41479	8.24458	Llgl2
GO:0051343	positive regulation of cyclic-nucleotide phosphodiesterase activity	biological_process	1	507	5	20900	0.115559	0.41479	8.24458	Gnat1
GO:0051490	negative regulation of filopodium assembly	biological_process	1	507	5	20900	0.115559	0.41479	8.24458	Arhgap44
GO:0051900	regulation of mitochondrial depolarization	biological_process	1	507	5	20900	0.115559	0.41479	8.24458	Gclc
GO:0051970	negative regulation of transmission of nerve impulse	biological_process	1	507	5	20900	0.115559	0.41479	8.24458	Avpr1a
GO:0052697	xenobiotic glucuronidation	biological_process	1	507	5	20900	0.115559	0.41479	8.24458	Ugt2b38
GO:0060025	regulation of synaptic activity	biological_process	1	507	5	20900	0.115559	0.41479	8.24458	Mef2c
GO:0060033	anatomical structure regression	biological_process	1	507	5	20900	0.115559	0.41479	8.24458	Lrp5
GO:0060354	negative regulation of cell adhesion molecule production	biological_process	1	507	5	20900	0.115559	0.41479	8.24458	Notch1
GO:0060363	cranial suture morphogenesis	biological_process	1	507	5	20900	0.115559	0.41479	8.24458	Insig2
GO:0060512	prostate gland morphogenesis	biological_process	1	507	5	20900	0.115559	0.41479	8.24458	Id4
GO:0060665	regulation of branching involved in salivary gland morphogenesis by mesenchymal-epithelial signaling	biological_process	1	507	5	20900	0.115559	0.41479	8.24458	Fgfr1
GO:0060948	cardiac vascular smooth muscle cell development	biological_process	1	507	5	20900	0.115559	0.41479	8.24458	Notch1
GO:0060956	endocardial cell differentiation	biological_process	1	507	5	20900	0.115559	0.41479	8.24458	Notch1
GO:0061035	regulation of cartilage development	biological_process	1	507	5	20900	0.115559	0.41479	8.24458	Smpd3
GO:0061551	trigeminal ganglion development	biological_process	1	507	5	20900	0.115559	0.41479	8.24458	Nrp2
GO:0062043	positive regulation of cardiac epithelial to mesenchymal transition	biological_process	1	507	5	20900	0.115559	0.41479	8.24458	Notch1
GO:0062184	testosterone 16-beta-hydroxylase activity	molecular_function	1	507	5	20900	0.115559	0.41479	8.24458	Cyp2b10
GO:0070315	G1 to G0 transition involved in cell differentiation	biological_process	1	507	5	20900	0.115559	0.41479	8.24458	Capn3
GO:0070345	negative regulation of fat cell proliferation	biological_process	1	507	5	20900	0.115559	0.41479	8.24458	Per2
GO:0070434	positive regulation of nucleotide-binding oligomerization domain containing 2 signaling pathway	biological_process	1	507	5	20900	0.115559	0.41479	8.24458	Peli3
GO:0070482	response to oxygen levels	biological_process	1	507	5	20900	0.115559	0.41479	8.24458	Gucy1a1
GO:0071073	positive regulation of phospholipid biosynthetic process	biological_process	1	507	5	20900	0.115559	0.41479	8.24458	Adgrf5
GO:0071344	diphosphate metabolic process	biological_process	1	507	5	20900	0.115559	0.41479	8.24458	Fgfr1
GO:0071494	cellular response to UV-C	biological_process	1	507	5	20900	0.115559	0.41479	8.24458	Ei24
GO:0071806	protein transmembrane transport	biological_process	1	507	5	20900	0.115559	0.41479	8.24458	Ednra
GO:0072044	collecting duct development	biological_process	1	507	5	20900	0.115559	0.41479	8.24458	Notch1
GO:0072178	nephric duct morphogenesis	biological_process	1	507	5	20900	0.115559	0.41479	8.24458	Efnb2
GO:0072538	T-helper 17 type immune response	biological_process	1	507	5	20900	0.115559	0.41479	8.24458	Notch1
GO:0072539	T-helper 17 cell differentiation	biological_process	1	507	5	20900	0.115559	0.41479	8.24458	Rorc
GO:0090114	COPII-coated vesicle budding	biological_process	1	507	5	20900	0.115559	0.41479	8.24458	Sec23b
GO:0090272	negative regulation of fibroblast growth factor production	biological_process	1	507	5	20900	0.115559	0.41479	8.24458	Fgfr1
GO:0090722	receptor-receptor interaction	molecular_function	1	507	5	20900	0.115559	0.41479	8.24458	Fgfr1
GO:0106068	SUMO ligase complex	cellular_component	1	507	5	20900	0.115559	0.41479	8.24458	Rangap1
GO:0110135	Norrin signaling pathway	biological_process	1	507	5	20900	0.115559	0.41479	8.24458	Lrp5
GO:0140444	cytoskeleton-nuclear membrane anchor activity	molecular_function	1	507	5	20900	0.115559	0.41479	8.24458	Syne1
GO:0140494	migrasome	cellular_component	1	507	5	20900	0.115559	0.41479	8.24458	Tspan4
GO:0140537	transcription regulator activator activity	molecular_function	1	507	5	20900	0.115559	0.41479	8.24458	Notch1
GO:0150099	neuron-glial cell signaling	biological_process	1	507	5	20900	0.115559	0.41479	8.24458	Adra1a
GO:1900103	positive regulation of endoplasmic reticulum unfolded protein response	biological_process	1	507	5	20900	0.115559	0.41479	8.24458	Xbp1
GO:1902177	positive regulation of oxidative stress-induced intrinsic apoptotic signaling pathway	biological_process	1	507	5	20900	0.115559	0.41479	8.24458	Vnn1
GO:1903039	positive regulation of leukocyte cell-cell adhesion	biological_process	1	507	5	20900	0.115559	0.41479	8.24458	Itga4
GO:1903444	negative regulation of brown fat cell differentiation	biological_process	1	507	5	20900	0.115559	0.41479	8.24458	Fbn1
GO:1904395	positive regulation of skeletal muscle acetylcholine-gated channel clustering	biological_process	1	507	5	20900	0.115559	0.41479	8.24458	Lrp5
GO:1904970	brush border assembly	biological_process	1	507	5	20900	0.115559	0.41479	8.24458	Myo7b
GO:1905222	atrioventricular canal morphogenesis	biological_process	1	507	5	20900	0.115559	0.41479	8.24458	Bmp2
GO:1905232	cellular response to L-glutamate	biological_process	1	507	5	20900	0.115559	0.41479	8.24458	Amigo1
GO:1905598	negative regulation of low-density lipoprotein receptor activity	biological_process	1	507	5	20900	0.115559	0.41479	8.24458	Pcsk9
GO:1990708	conditioned place preference	biological_process	1	507	5	20900	0.115559	0.41479	8.24458	Bdnf
GO:0001221	transcription coregulator binding	molecular_function	3	507	49	20900	0.115681	0.41479	2.52385	Srebf1;Bmyc;Pbx1
GO:0009411	response to UV	biological_process	3	507	49	20900	0.115681	0.41479	2.52385	Gnat2;Cirbp;Cdkn1a
GO:0014070	response to organic cyclic compound	biological_process	3	507	49	20900	0.115681	0.41479	2.52385	Gnat2;Gnat1;Aacs
GO:0030155	regulation of cell adhesion	biological_process	3	507	49	20900	0.115681	0.41479	2.52385	Lama3;Lama5;Cblb
GO:0045663	positive regulation of myoblast differentiation	biological_process	3	507	49	20900	0.115681	0.41479	2.52385	Mef2c;Btg1;Nr2c2
GO:0051276	chromosome organization	biological_process	3	507	49	20900	0.115681	0.41479	2.52385	Cdca8;Bmyc;Gem
GO:0005254	chloride channel activity	molecular_function	4	507	77	20900	0.11715	0.41479	2.14145	Apol9b;Gabrb3;Apol9a;Slc17a8
GO:0098839	postsynaptic density membrane	cellular_component	5	507	107	20900	0.118996	0.41479	1.9263	Scn8a;Cacng7;Atp2b2;Efnb2;Lrfn3
GO:0006357	regulation of transcription by RNA polymerase II	biological_process	40	507	1361	20900	0.12031	0.41479	1.21155	Zfp652;Clock;Sp4;Zfp608;Zhx3;Tbx20;Thra;Nr6a1;E2f7;Pitx3;Zfp174;Notch1;Klf9;Pou2f1;Srebf1;Irf2bp2;Jade3;Xbp1;Zfp992;Zfp112;Zfhx4;Rfx4;Klf6;Bhlhe41;Tef;Rorc;Atf5;Maff;Tead1;Sall1;Hes6;Zfp30;Nkx2-6;Irf7;Dbp;Gm35315;Hmgn2;Pbx1;Smad7;Tox2
GO:0007157	heterophilic cell-cell adhesion via plasma membrane cell adhesion molecules	biological_process	3	507	50	20900	0.120973	0.41479	2.47337	Amigo1;Fat4;Itga4
GO:0048706	embryonic skeletal system development	biological_process	3	507	50	20900	0.120973	0.41479	2.47337	Gas1;Ednra;Pbx1
GO:0004888	transmembrane signaling receptor activity	molecular_function	8	507	203	20900	0.121974	0.41479	1.62455	Notch1;Celsr2;Pth2r;Erbb3;Lyve1;Gabrb3;Egfr;Adgrf5
GO:0005085	guanyl-nucleotide exchange factor activity	molecular_function	8	507	203	20900	0.121974	0.41479	1.62455	Arhgef16;Eps8l2;Eif2b3;Fgd5;Net1;Dennd3;Rasgrp3;Nucb2
GO:0005112	Notch binding	molecular_function	2	507	25	20900	0.122315	0.41479	3.29783	Tcim;Notch1
GO:0006509	membrane protein ectodomain proteolysis	biological_process	2	507	25	20900	0.122315	0.41479	3.29783	Bace1;Prtn3
GO:0007202	activation of phospholipase C activity	biological_process	2	507	25	20900	0.122315	0.41479	3.29783	Adra1a;Dlc1
GO:0008016	regulation of heart contraction	biological_process	2	507	25	20900	0.122315	0.41479	3.29783	Sp4;Thra
GO:0008610	lipid biosynthetic process	biological_process	2	507	25	20900	0.122315	0.41479	3.29783	Srebf1;Fasn
GO:0008652	amino acid biosynthetic process	biological_process	2	507	25	20900	0.122315	0.41479	3.29783	Psat1;Pycr2
GO:0032930	positive regulation of superoxide anion generation	biological_process	2	507	25	20900	0.122315	0.41479	3.29783	Agtr1a;Egfr
GO:0035024	negative regulation of Rho protein signal transduction	biological_process	2	507	25	20900	0.122315	0.41479	3.29783	Adra1a;Dlc1
GO:0042178	xenobiotic catabolic process	biological_process	2	507	25	20900	0.122315	0.41479	3.29783	Cyp3a11;Cyp2b10
GO:0050860	negative regulation of T cell receptor signaling pathway	biological_process	2	507	25	20900	0.122315	0.41479	3.29783	Prnp;Cblb
GO:0050868	negative regulation of T cell activation	biological_process	2	507	25	20900	0.122315	0.41479	3.29783	Ildr2;Fgl1
GO:0071276	cellular response to cadmium ion	biological_process	2	507	25	20900	0.122315	0.41479	3.29783	Egfr;Gsn
GO:1901981	phosphatidylinositol phosphate binding	molecular_function	2	507	25	20900	0.122315	0.41479	3.29783	Snx10;Snx21
GO:2000353	positive regulation of endothelial cell apoptotic process	biological_process	2	507	25	20900	0.122315	0.41479	3.29783	Xbp1;Itga4
GO:0030336	negative regulation of cell migration	biological_process	6	507	140	20900	0.125786	0.41479	1.76669	Dlc1;Dpep1;Trp53inp1;Srgap3;Limch1;Bst2
GO:0001974	blood vessel remodeling	biological_process	3	507	51	20900	0.126352	0.41479	2.42488	Mef2c;Ednra;Itga4
GO:0030659	cytoplasmic vesicle membrane	cellular_component	3	507	51	20900	0.126352	0.41479	2.42488	Slc2a4;Lnpep;Mreg
GO:0045892	negative regulation of DNA-templated transcription	biological_process	18	507	553	20900	0.128064	0.41479	1.34179	Clock;Zhx3;Tbx20;Thra;Ciart;Zfp174;Notch1;Per2;Pou2f1;Cbfa2t3;Bmp2;Gclc;Id4;Bhlhe41;Capn3;Atf5;Sall1;Atoh8
GO:0005925	focal adhesion	cellular_component	7	507	173	20900	0.128751	0.41479	1.66798	Srcin1;Dlc1;Map4k4;Xirp1;Gsn;Dcaf6;Arhgap24
GO:0030324	lung development	biological_process	5	507	110	20900	0.129491	0.41479	1.87377	Notch1;Lama5;Fgfr1;Pdgfra;Smpd3
GO:0030425	dendrite	cellular_component	18	507	554	20900	0.129566	0.41479	1.33937	Cpeb4;Bace1;Srcin1;Arhgap44;Hcn3;Scn8a;Amigo1;Bdnf;Prnp;Pde2a;Agtr1a;Rangap1;Atp2b2;Efnb2;Nfasc;Kcnb1;Camk2b;Slc17a8
GO:0001702	gastrulation with mouth forming second	biological_process	2	507	26	20900	0.130476	0.41479	3.17099	Lrp5;Nat8
GO:0005540	hyaluronic acid binding	molecular_function	2	507	26	20900	0.130476	0.41479	3.17099	Hapln1;Lyve1
GO:0016601	Rac protein signal transduction	biological_process	2	507	26	20900	0.130476	0.41479	3.17099	Eps8l2;Arhgap24
GO:0019934	cGMP-mediated signaling	biological_process	2	507	26	20900	0.130476	0.41479	3.17099	Pde2a;Gucy1a1
GO:0045736	negative regulation of cyclin-dependent protein serine/threonine kinase activity	biological_process	2	507	26	20900	0.130476	0.41479	3.17099	Inca1;Cdkn1a
GO:0051247	positive regulation of protein metabolic process	biological_process	2	507	26	20900	0.130476	0.41479	3.17099	Agtr1a;Uhrf1
GO:0070374	positive regulation of ERK1 and ERK2 cascade	biological_process	9	507	240	20900	0.131102	0.41479	1.54586	Adra1a;Pdgfa;Pdgfc;Notch1;Bmp2;Npnt;Egfr;Ednra;Pdgfra
GO:0001890	placenta development	biological_process	3	507	52	20900	0.131815	0.41479	2.37824	Llgl2;Etnk2;E2f7
GO:0006749	glutathione metabolic process	biological_process	3	507	52	20900	0.131815	0.41479	2.37824	Gstt3;Gclc;Gsta1
GO:0021915	neural tube development	biological_process	3	507	52	20900	0.131815	0.41479	2.37824	Plxna2;Notch1;Sall1
GO:0030316	osteoclast differentiation	biological_process	3	507	52	20900	0.131815	0.41479	2.37824	Tfrc;Snx10;Bmp2
GO:0045907	positive regulation of vasoconstriction	biological_process	3	507	52	20900	0.131815	0.41479	2.37824	Adra1a;Avpr1a;Egfr
GO:0042826	histone deacetylase binding	molecular_function	6	507	142	20900	0.13199	0.41479	1.74181	Mef2c;Per2;Xbp1;Bhlhe41;Ccnd1;Cdc20
GO:0003725	double-stranded RNA binding	molecular_function	4	507	81	20900	0.133965	0.41479	2.0357	Oas1g;Oas1a;Tfrc;Zbp1
GO:0032436	positive regulation of proteasomal ubiquitin-dependent protein catabolic process	biological_process	4	507	81	20900	0.133965	0.41479	2.0357	Rnf144a;Cbfa2t3;Gclc;Axin2
GO:0001665	alpha-N-acetylgalactosaminide alpha-2,6-sialyltransferase activity	molecular_function	1	507	6	20900	0.137019	0.41479	6.87048	St6galnac3
GO:0001821	histamine secretion	biological_process	1	507	6	20900	0.137019	0.41479	6.87048	Ednra
GO:0001922	B-1 B cell homeostasis	biological_process	1	507	6	20900	0.137019	0.41479	6.87048	Sh2b2
GO:0001957	intramembranous ossification	biological_process	1	507	6	20900	0.137019	0.41479	6.87048	Axin2
GO:0002035	brain renin-angiotensin system	biological_process	1	507	6	20900	0.137019	0.41479	6.87048	Agtr1a
GO:0002051	osteoblast fate commitment	biological_process	1	507	6	20900	0.137019	0.41479	6.87048	Notch1
GO:0002138	retinoic acid biosynthetic process	biological_process	1	507	6	20900	0.137019	0.41479	6.87048	Rbp1
GO:0002544	chronic inflammatory response	biological_process	1	507	6	20900	0.137019	0.41479	6.87048	Vnn1
GO:0002669	positive regulation of T cell anergy	biological_process	1	507	6	20900	0.137019	0.41479	6.87048	Cblb
GO:0002685	regulation of leukocyte migration	biological_process	1	507	6	20900	0.137019	0.41479	6.87048	Smpd3
GO:0003357	noradrenergic neuron differentiation	biological_process	1	507	6	20900	0.137019	0.41479	6.87048	Ednra
GO:0003726	double-stranded RNA adenosine deaminase activity	molecular_function	1	507	6	20900	0.137019	0.41479	6.87048	Zbp1
GO:0003836	beta-galactoside (CMP) alpha-2,3-sialyltransferase activity	molecular_function	1	507	6	20900	0.137019	0.41479	6.87048	St3gal2
GO:0003916	DNA topoisomerase activity	molecular_function	1	507	6	20900	0.137019	0.41479	6.87048	Top2a
GO:0004300	enoyl-CoA hydratase activity	molecular_function	1	507	6	20900	0.137019	0.41479	6.87048	Ehhadh
GO:0004321	fatty-acyl-CoA synthase activity	molecular_function	1	507	6	20900	0.137019	0.41479	6.87048	Acsm1
GO:0004768	stearoyl-CoA 9-desaturase activity	molecular_function	1	507	6	20900	0.137019	0.41479	6.87048	Fads2
GO:0005042	netrin receptor activity	molecular_function	1	507	6	20900	0.137019	0.41479	6.87048	Unc5b
GO:0005047	signal recognition particle binding	molecular_function	1	507	6	20900	0.137019	0.41479	6.87048	Derl3
GO:0005381	iron ion transmembrane transporter activity	molecular_function	1	507	6	20900	0.137019	0.41479	6.87048	Tfrc
GO:0005784	Sec61 translocon complex	cellular_component	1	507	6	20900	0.137019	0.41479	6.87048	Sec61b
GO:0005981	regulation of glycogen catabolic process	biological_process	1	507	6	20900	0.137019	0.41479	6.87048	Ppp1r3c
GO:0006003	fructose 2,6-bisphosphate metabolic process	biological_process	1	507	6	20900	0.137019	0.41479	6.87048	Pfkfb3
GO:0006266	DNA ligation	biological_process	1	507	6	20900	0.137019	0.41479	6.87048	Top2a
GO:0006335	DNA replication-dependent chromatin assembly	biological_process	1	507	6	20900	0.137019	0.41479	6.87048	Chaf1b
GO:0006751	glutathione catabolic process	biological_process	1	507	6	20900	0.137019	0.41479	6.87048	Dpep1
GO:0006950	response to stress	biological_process	1	507	6	20900	0.137019	0.41479	6.87048	Rcan1
GO:0007221	positive regulation of transcription of Notch receptor target	biological_process	1	507	6	20900	0.137019	0.41479	6.87048	Notch1
GO:0008078	mesodermal cell migration	biological_process	1	507	6	20900	0.137019	0.41479	6.87048	Lrp5
GO:0008508	bile acid:sodium symporter activity	molecular_function	1	507	6	20900	0.137019	0.41479	6.87048	Slc10a2
GO:0008510	sodium:bicarbonate symporter activity	molecular_function	1	507	6	20900	0.137019	0.41479	6.87048	Slc4a4
GO:0008611	ether lipid biosynthetic process	biological_process	1	507	6	20900	0.137019	0.41479	6.87048	Fasn
GO:0009143	nucleoside triphosphate catabolic process	biological_process	1	507	6	20900	0.137019	0.41479	6.87048	Enpp3
GO:0009822	alkaloid catabolic process	biological_process	1	507	6	20900	0.137019	0.41479	6.87048	Cyp3a11
GO:0010701	positive regulation of norepinephrine secretion	biological_process	1	507	6	20900	0.137019	0.41479	6.87048	Kcnb1
GO:0010706	ganglioside biosynthetic process via lactosylceramide	biological_process	1	507	6	20900	0.137019	0.41479	6.87048	St3gal2
GO:0010754	negative regulation of cGMP-mediated signaling	biological_process	1	507	6	20900	0.137019	0.41479	6.87048	Pde2a
GO:0010760	negative regulation of macrophage chemotaxis	biological_process	1	507	6	20900	0.137019	0.41479	6.87048	Stap1
GO:0014894	response to denervation involved in regulation of muscle adaptation	biological_process	1	507	6	20900	0.137019	0.41479	6.87048	Fbxo32
GO:0014910	regulation of smooth muscle cell migration	biological_process	1	507	6	20900	0.137019	0.41479	6.87048	Pdgfa
GO:0015139	alpha-ketoglutarate transmembrane transporter activity	molecular_function	1	507	6	20900	0.137019	0.41479	6.87048	Slc22a7
GO:0015141	succinate transmembrane transporter activity	molecular_function	1	507	6	20900	0.137019	0.41479	6.87048	Slc13a5
GO:0015190	L-leucine transmembrane transporter activity	molecular_function	1	507	6	20900	0.137019	0.41479	6.87048	Slc43a1
GO:0016151	nickel cation binding	molecular_function	1	507	6	20900	0.137019	0.41479	6.87048	Cdo1
GO:0016338	calcium-independent cell-cell adhesion via plasma membrane cell-adhesion molecules	biological_process	1	507	6	20900	0.137019	0.41479	6.87048	Cldn1
GO:0016684	oxidoreductase activity, acting on peroxide as acceptor	molecular_function	1	507	6	20900	0.137019	0.41479	6.87048	Pxdn
GO:0016936	galactoside binding	molecular_function	1	507	6	20900	0.137019	0.41479	6.87048	Lgals4
GO:0018126	protein hydroxylation	biological_process	1	507	6	20900	0.137019	0.41479	6.87048	Pah
GO:0019218	regulation of steroid metabolic process	biological_process	1	507	6	20900	0.137019	0.41479	6.87048	Rorc
GO:0021785	branchiomotor neuron axon guidance	biological_process	1	507	6	20900	0.137019	0.41479	6.87048	Plxna4
GO:0023051	regulation of signaling	biological_process	1	507	6	20900	0.137019	0.41479	6.87048	Cblb
GO:0030202	heparin metabolic process	biological_process	1	507	6	20900	0.137019	0.41479	6.87048	Ednra
GO:0030263	apoptotic chromosome condensation	biological_process	1	507	6	20900	0.137019	0.41479	6.87048	Top2a
GO:0030547	signaling receptor inhibitor activity	molecular_function	1	507	6	20900	0.137019	0.41479	6.87048	Pcsk9
GO:0031581	hemidesmosome assembly	biological_process	1	507	6	20900	0.137019	0.41479	6.87048	Lama3
GO:0031802	type 5 metabotropic glutamate receptor binding	molecular_function	1	507	6	20900	0.137019	0.41479	6.87048	Prnp
GO:0031952	regulation of protein autophosphorylation	biological_process	1	507	6	20900	0.137019	0.41479	6.87048	Eef2k
GO:0032100	positive regulation of appetite	biological_process	1	507	6	20900	0.137019	0.41479	6.87048	Fbn1
GO:0032466	negative regulation of cytokinesis	biological_process	1	507	6	20900	0.137019	0.41479	6.87048	E2f7
GO:0032483	regulation of Rab protein signal transduction	biological_process	1	507	6	20900	0.137019	0.41479	6.87048	Dennd3
GO:0032649	regulation of type II interferon production	biological_process	1	507	6	20900	0.137019	0.41479	6.87048	Isg15
GO:0033265	choline binding	molecular_function	1	507	6	20900	0.137019	0.41479	6.87048	Chka
GO:0033762	response to glucagon	biological_process	1	507	6	20900	0.137019	0.41479	6.87048	Cdo1
GO:0034334	adherens junction maintenance	biological_process	1	507	6	20900	0.137019	0.41479	6.87048	Mtss1
GO:0035470	positive regulation of vascular wound healing	biological_process	1	507	6	20900	0.137019	0.41479	6.87048	Xbp1
GO:0035519	protein K29-linked ubiquitination	biological_process	1	507	6	20900	0.137019	0.41479	6.87048	Ube2d2b
GO:0038132	neuregulin binding	molecular_function	1	507	6	20900	0.137019	0.41479	6.87048	Erbb3
GO:0042180	cellular ketone metabolic process	biological_process	1	507	6	20900	0.137019	0.41479	6.87048	Cyp2b10
GO:0042420	dopamine catabolic process	biological_process	1	507	6	20900	0.137019	0.41479	6.87048	Moxd1
GO:0042577	lipid phosphatase activity	molecular_function	1	507	6	20900	0.137019	0.41479	6.87048	Plpp1
GO:0042698	ovulation cycle	biological_process	1	507	6	20900	0.137019	0.41479	6.87048	Egfr
GO:0042713	sperm ejaculation	biological_process	1	507	6	20900	0.137019	0.41479	6.87048	Avpr1a
GO:0042866	pyruvate biosynthetic process	biological_process	1	507	6	20900	0.137019	0.41479	6.87048	Pklr
GO:0043125	ErbB-3 class receptor binding	molecular_function	1	507	6	20900	0.137019	0.41479	6.87048	Erbb3
GO:0043217	myelin maintenance	biological_process	1	507	6	20900	0.137019	0.41479	6.87048	Abcd2
GO:0043426	MRF binding	molecular_function	1	507	6	20900	0.137019	0.41479	6.87048	Bhlhe41
GO:0043551	regulation of phosphatidylinositol 3-kinase activity	biological_process	1	507	6	20900	0.137019	0.41479	6.87048	Wdr91
GO:0044381	glucose import in response to insulin stimulus	biological_process	1	507	6	20900	0.137019	0.41479	6.87048	Slc2a4
GO:0045098	type III intermediate filament	cellular_component	1	507	6	20900	0.137019	0.41479	6.87048	Upp2
GO:0045163	clustering of voltage-gated potassium channels	biological_process	1	507	6	20900	0.137019	0.41479	6.87048	Kcnb1
GO:0045925	positive regulation of female receptivity	biological_process	1	507	6	20900	0.137019	0.41479	6.87048	Thra
GO:0046533	negative regulation of photoreceptor cell differentiation	biological_process	1	507	6	20900	0.137019	0.41479	6.87048	Notch1
GO:0046625	sphingolipid binding	molecular_function	1	507	6	20900	0.137019	0.41479	6.87048	Cerkl
GO:0047198	cysteine-S-conjugate N-acetyltransferase activity	molecular_function	1	507	6	20900	0.137019	0.41479	6.87048	Nat8
GO:0047429	nucleoside triphosphate diphosphatase activity	molecular_function	1	507	6	20900	0.137019	0.41479	6.87048	Enpp3
GO:0048070	regulation of developmental pigmentation	biological_process	1	507	6	20900	0.137019	0.41479	6.87048	Bcl2l11
GO:0048263	determination of dorsal identity	biological_process	1	507	6	20900	0.137019	0.41479	6.87048	Grem2
GO:0048298	positive regulation of isotype switching to IgA isotypes	biological_process	1	507	6	20900	0.137019	0.41479	6.87048	Tnfsf13
GO:0048642	negative regulation of skeletal muscle tissue development	biological_process	1	507	6	20900	0.137019	0.41479	6.87048	Usp2
GO:0048659	smooth muscle cell proliferation	biological_process	1	507	6	20900	0.137019	0.41479	6.87048	Ednra
GO:0048858	cell projection morphogenesis	biological_process	1	507	6	20900	0.137019	0.41479	6.87048	Camk2b
GO:0050434	positive regulation of viral transcription	biological_process	1	507	6	20900	0.137019	0.41479	6.87048	Notch1
GO:0051127	positive regulation of actin nucleation	biological_process	1	507	6	20900	0.137019	0.41479	6.87048	Gsn
GO:0051546	keratinocyte migration	biological_process	1	507	6	20900	0.137019	0.41479	6.87048	Lrg1
GO:0052548	regulation of endopeptidase activity	biological_process	1	507	6	20900	0.137019	0.41479	6.87048	Psmb8
GO:0052869	arachidonic acid omega-hydroxylase activity	molecular_function	1	507	6	20900	0.137019	0.41479	6.87048	Cyp4a12b
GO:0055092	sterol homeostasis	biological_process	1	507	6	20900	0.137019	0.41479	6.87048	Xbp1
GO:0060129	thyroid-stimulating hormone-secreting cell differentiation	biological_process	1	507	6	20900	0.137019	0.41479	6.87048	Bmp2
GO:0060267	positive regulation of respiratory burst	biological_process	1	507	6	20900	0.137019	0.41479	6.87048	Jchain
GO:0060545	positive regulation of necroptotic process	biological_process	1	507	6	20900	0.137019	0.41479	6.87048	Zbp1
GO:0060718	chorionic trophoblast cell differentiation	biological_process	1	507	6	20900	0.137019	0.41479	6.87048	E2f7
GO:0061304	retinal blood vessel morphogenesis	biological_process	1	507	6	20900	0.137019	0.41479	6.87048	Lrp5
GO:0070227	lymphocyte apoptotic process	biological_process	1	507	6	20900	0.137019	0.41479	6.87048	Bcl2l11
GO:0071286	cellular response to magnesium ion	biological_process	1	507	6	20900	0.137019	0.41479	6.87048	Smpd3
GO:0071499	cellular response to laminar fluid shear stress	biological_process	1	507	6	20900	0.137019	0.41479	6.87048	Xbp1
GO:0071529	cementum mineralization	biological_process	1	507	6	20900	0.137019	0.41479	6.87048	Fgfr1
GO:0072307	regulation of metanephric nephron tubule epithelial cell differentiation	biological_process	1	507	6	20900	0.137019	0.41479	6.87048	Fat4
GO:0072672	neutrophil extravasation	biological_process	1	507	6	20900	0.137019	0.41479	6.87048	Prtn3
GO:0086003	cardiac muscle cell contraction	biological_process	1	507	6	20900	0.137019	0.41479	6.87048	Gsn
GO:0090080	positive regulation of MAPKKK cascade by fibroblast growth factor receptor signaling pathway	biological_process	1	507	6	20900	0.137019	0.41479	6.87048	Fgfr1
GO:0090209	negative regulation of triglyceride metabolic process	biological_process	1	507	6	20900	0.137019	0.41479	6.87048	Srebf1
GO:0097226	sperm mitochondrial sheath	cellular_component	1	507	6	20900	0.137019	0.41479	6.87048	Ak2
GO:0097237	cellular response to toxic substance	biological_process	1	507	6	20900	0.137019	0.41479	6.87048	Abtb2
GO:0097490	sympathetic neuron projection extension	biological_process	1	507	6	20900	0.137019	0.41479	6.87048	Nrp2
GO:0097503	sialylation	biological_process	1	507	6	20900	0.137019	0.41479	6.87048	St3gal2
GO:0098700	neurotransmitter loading into synaptic vesicle	biological_process	1	507	6	20900	0.137019	0.41479	6.87048	Slc17a8
GO:0098973	structural constituent of postsynaptic actin cytoskeleton	molecular_function	1	507	6	20900	0.137019	0.41479	6.87048	Camk2b
GO:0099010	modification of postsynaptic structure	biological_process	1	507	6	20900	0.137019	0.41479	6.87048	Arhgap44
GO:0099104	potassium channel activator activity	molecular_function	1	507	6	20900	0.137019	0.41479	6.87048	Lrg1
GO:0120183	positive regulation of focal adhesion disassembly	biological_process	1	507	6	20900	0.137019	0.41479	6.87048	Map4k4
GO:0120193	tight junction organization	biological_process	1	507	6	20900	0.137019	0.41479	6.87048	Ocln
GO:0140448	signaling receptor ligand precursor processing	biological_process	1	507	6	20900	0.137019	0.41479	6.87048	Bace1
GO:0140639	positive regulation of pyroptosis	biological_process	1	507	6	20900	0.137019	0.41479	6.87048	Gbp3
GO:0160040	mitocytosis	biological_process	1	507	6	20900	0.137019	0.41479	6.87048	Tspan4
GO:1900054	positive regulation of retinoic acid biosynthetic process	biological_process	1	507	6	20900	0.137019	0.41479	6.87048	Rdh16
GO:1901653	cellular response to peptide	biological_process	1	507	6	20900	0.137019	0.41479	6.87048	Smpd3
GO:1901842	negative regulation of high voltage-gated calcium channel activity	biological_process	1	507	6	20900	0.137019	0.41479	6.87048	Gem
GO:1902262	apoptotic process involved in blood vessel morphogenesis	biological_process	1	507	6	20900	0.137019	0.41479	6.87048	Lrp5
GO:1902475	L-alpha-amino acid transmembrane transport	biological_process	1	507	6	20900	0.137019	0.41479	6.87048	Slc38a3
GO:1902951	negative regulation of dendritic spine maintenance	biological_process	1	507	6	20900	0.137019	0.41479	6.87048	Prnp
GO:1903214	regulation of protein targeting to mitochondrion	biological_process	1	507	6	20900	0.137019	0.41479	6.87048	Srebf1
GO:1904738	vascular associated smooth muscle cell migration	biological_process	1	507	6	20900	0.137019	0.41479	6.87048	Itga4
GO:1904751	positive regulation of protein localization to nucleolus	biological_process	1	507	6	20900	0.137019	0.41479	6.87048	Pinx1
GO:1905072	cardiac jelly development	biological_process	1	507	6	20900	0.137019	0.41479	6.87048	Bmp2
GO:1905563	negative regulation of vascular endothelial cell proliferation	biological_process	1	507	6	20900	0.137019	0.41479	6.87048	Mef2c
GO:1990246	uniplex complex	cellular_component	1	507	6	20900	0.137019	0.41479	6.87048	Mcu
GO:1990712	HFE-transferrin receptor complex	cellular_component	1	507	6	20900	0.137019	0.41479	6.87048	Tfrc
GO:1990743	protein sialylation	biological_process	1	507	6	20900	0.137019	0.41479	6.87048	St3gal2
GO:1990963	establishment of blood-retinal barrier	biological_process	1	507	6	20900	0.137019	0.41479	6.87048	Lrp5
GO:2000323	negative regulation of glucocorticoid receptor signaling pathway	biological_process	1	507	6	20900	0.137019	0.41479	6.87048	Clock
GO:2000324	positive regulation of glucocorticoid receptor signaling pathway	biological_process	1	507	6	20900	0.137019	0.41479	6.87048	Bdnf
GO:2000651	positive regulation of sodium ion transmembrane transporter activity	biological_process	1	507	6	20900	0.137019	0.41479	6.87048	Cnksr3
GO:0140374	antiviral innate immune response	biological_process	3	507	53	20900	0.137359	0.41479	2.33337	Oas1g;Oas1a;Zbp1
GO:0005902	microvillus	cellular_component	4	507	82	20900	0.138315	0.41479	2.01087	Slc10a2;Pdgfa;Myo7b;Pdgfra
GO:0002102	podosome	cellular_component	2	507	27	20900	0.138757	0.41479	3.05355	Sh3pxd2a;Gsn
GO:0003073	regulation of systemic arterial blood pressure	biological_process	2	507	27	20900	0.138757	0.41479	3.05355	Klk1b4;Ddah1
GO:0003785	actin monomer binding	molecular_function	2	507	27	20900	0.138757	0.41479	3.05355	Mtss2;Mtss1
GO:0010460	positive regulation of heart rate	biological_process	2	507	27	20900	0.138757	0.41479	3.05355	Adra1a;Avpr1a
GO:0010839	negative regulation of keratinocyte proliferation	biological_process	2	507	27	20900	0.138757	0.41479	3.05355	Klf9;Efnb2
GO:0015721	bile acid and bile salt transport	biological_process	2	507	27	20900	0.138757	0.41479	3.05355	Slc10a2;Slco1a4
GO:0016811	hydrolase activity, acting on carbon-nitrogen (but not peptide) bonds, in linear amides	molecular_function	2	507	27	20900	0.138757	0.41479	3.05355	Vnn1;Klk1b4
GO:0031090	organelle membrane	cellular_component	2	507	27	20900	0.138757	0.41479	3.05355	Rdh16;Mreg
GO:0033137	negative regulation of peptidyl-serine phosphorylation	biological_process	2	507	27	20900	0.138757	0.41479	3.05355	Cnksr3;Smad7
GO:0045070	positive regulation of viral genome replication	biological_process	2	507	27	20900	0.138757	0.41479	3.05355	Gbp3;Notch1
GO:0045780	positive regulation of bone resorption	biological_process	2	507	27	20900	0.138757	0.41479	3.05355	Tfrc;Egfr
GO:0050850	positive regulation of calcium-mediated signaling	biological_process	2	507	27	20900	0.138757	0.41479	3.05355	Trat1;Pdgfra
GO:0060391	positive regulation of SMAD protein signal transduction	biological_process	2	507	27	20900	0.138757	0.41479	3.05355	Bmp6;Bmp2
GO:0010629	negative regulation of gene expression	biological_process	11	507	313	20900	0.141605	0.417474	1.44873	Mef2c;Noct;Notch1;Pou2f1;Rnaseh2b;Bmp2;Fgfr1;Trp53inp1;Ocln;Atoh8;Cdkn1a
GO:0007229	integrin-mediated signaling pathway	biological_process	4	507	83	20900	0.142722	0.417474	1.98664	Lama5;Tec;Itga4;Isg15
GO:0034614	cellular response to reactive oxygen species	biological_process	3	507	54	20900	0.142982	0.417474	2.29016	Egfr;Pdgfra;Smpd3
GO:0045599	negative regulation of fat cell differentiation	biological_process	3	507	54	20900	0.142982	0.417474	2.29016	Bmp2;Id4;Nucb2
GO:0003148	outflow tract septum morphogenesis	biological_process	2	507	28	20900	0.147149	0.417474	2.94449	Nrp2;Tbx20
GO:0004712	protein serine/threonine/tyrosine kinase activity	molecular_function	2	507	28	20900	0.147149	0.417474	2.94449	Pdk4;Dyrk2
GO:0035307	positive regulation of protein dephosphorylation	biological_process	2	507	28	20900	0.147149	0.417474	2.94449	Dlc1;Ppp1r16b
GO:0050673	epithelial cell proliferation	biological_process	4	507	84	20900	0.147183	0.417474	1.96299	Notch1;Egfr;Nkx2-6;Cyp7b1
GO:0030199	collagen fibril organization	biological_process	3	507	55	20900	0.148679	0.417474	2.24852	Col5a1;Adamts7;Pxdn
GO:0051592	response to calcium ion	biological_process	3	507	55	20900	0.148679	0.417474	2.24852	Capn3;Egfr;Syt3
GO:0071363	cellular response to growth factor stimulus	biological_process	3	507	55	20900	0.148679	0.417474	2.24852	Mef2c;Bmp2;Egfr
GO:0008270	zinc ion binding	molecular_function	22	507	715	20900	0.152	0.417474	1.2684	Cdo1;Thra;Lnpep;Nr6a1;Tab2;Rnf144a;Enpp3;Cda;Dpep1;Pde2a;Nt5e;Zfhx4;Trim2;Uhrf1;Rorc;Dtx4;Clpx;Rnf145;Pdxk;Nr2c2;Ddah1;Sec23b
GO:0035914	skeletal muscle cell differentiation	biological_process	3	507	56	20900	0.154449	0.417474	2.20837	Mef2c;Notch1;Maff
GO:1903078	positive regulation of protein localization to plasma membrane	biological_process	3	507	56	20900	0.154449	0.417474	2.20837	Arhgef16;Prnp;Egfr
GO:0007166	cell surface receptor signaling pathway	biological_process	7	507	182	20900	0.154903	0.417474	1.5855	Plxna2;Celsr2;Pth2r;Egfr;Mlkl;Cblb;Adgrf5
GO:0007159	leukocyte cell-cell adhesion	biological_process	2	507	29	20900	0.155642	0.417474	2.84296	Nt5e;Itga4
GO:0008514	organic anion transmembrane transporter activity	molecular_function	2	507	29	20900	0.155642	0.417474	2.84296	Slco1a4;Slc22a7
GO:0016064	immunoglobulin mediated immune response	biological_process	2	507	29	20900	0.155642	0.417474	2.84296	Irf7;Tnfsf13
GO:0016597	amino acid binding	molecular_function	2	507	29	20900	0.155642	0.417474	2.84296	Pah;Ddah1
GO:0035925	mRNA 3'-UTR AU-rich region binding	molecular_function	2	507	29	20900	0.155642	0.417474	2.84296	Cpeb1;Cpeb2
GO:0043069	negative regulation of programmed cell death	biological_process	2	507	29	20900	0.155642	0.417474	2.84296	Notch1;Bdnf
GO:0043194	axon initial segment	cellular_component	2	507	29	20900	0.155642	0.417474	2.84296	Scn8a;Nfasc
GO:0051896	regulation of phosphatidylinositol 3-kinase/protein kinase B signal transduction	biological_process	2	507	29	20900	0.155642	0.417474	2.84296	Egfr;Ppp1r16b
GO:1903076	regulation of protein localization to plasma membrane	biological_process	2	507	29	20900	0.155642	0.417474	2.84296	Nhlrc1;Camk2b
GO:1903861	positive regulation of dendrite extension	biological_process	2	507	29	20900	0.155642	0.417474	2.84296	Cacng7;Syt3
GO:0001561	fatty acid alpha-oxidation	biological_process	1	507	7	20900	0.157959	0.417474	5.88898	Hacl1
GO:0002068	glandular epithelial cell development	biological_process	1	507	7	20900	0.157959	0.417474	5.88898	Fasn
GO:0002071	glandular epithelial cell maturation	biological_process	1	507	7	20900	0.157959	0.417474	5.88898	Xbp1
GO:0002327	immature B cell differentiation	biological_process	1	507	7	20900	0.157959	0.417474	5.88898	Irf2bp2
GO:0002725	negative regulation of T cell cytokine production	biological_process	1	507	7	20900	0.157959	0.417474	5.88898	Smad7
GO:0003209	cardiac atrium morphogenesis	biological_process	1	507	7	20900	0.157959	0.417474	5.88898	Notch1
GO:0004126	cytidine deaminase activity	molecular_function	1	507	7	20900	0.157959	0.417474	5.88898	Cda
GO:0005000	vasopressin receptor activity	molecular_function	1	507	7	20900	0.157959	0.417474	5.88898	Avpr1a
GO:0005501	retinoid binding	molecular_function	1	507	7	20900	0.157959	0.417474	5.88898	Rbp1
GO:0005655	nucleolar ribonuclease P complex	cellular_component	1	507	7	20900	0.157959	0.417474	5.88898	Rpp38
GO:0006525	arginine metabolic process	biological_process	1	507	7	20900	0.157959	0.417474	5.88898	Ddah1
GO:0006704	glucocorticoid biosynthetic process	biological_process	1	507	7	20900	0.157959	0.417474	5.88898	Cyp21a1
GO:0006796	phosphate-containing compound metabolic process	biological_process	1	507	7	20900	0.157959	0.417474	5.88898	Enpp3
GO:0008211	glucocorticoid metabolic process	biological_process	1	507	7	20900	0.157959	0.417474	5.88898	Serpina6
GO:0009922	fatty acid elongase activity	molecular_function	1	507	7	20900	0.157959	0.417474	5.88898	Elovl6
GO:0010543	regulation of platelet activation	biological_process	1	507	7	20900	0.157959	0.417474	5.88898	Tec
GO:0010922	positive regulation of phosphatase activity	biological_process	1	507	7	20900	0.157959	0.417474	5.88898	Bmp2
GO:0014046	dopamine secretion	biological_process	1	507	7	20900	0.157959	0.417474	5.88898	Gnat1
GO:0014807	regulation of somitogenesis	biological_process	1	507	7	20900	0.157959	0.417474	5.88898	Notch1
GO:0015232	heme transmembrane transporter activity	molecular_function	1	507	7	20900	0.157959	0.417474	5.88898	Hpx
GO:0015234	thiamine transmembrane transporter activity	molecular_function	1	507	7	20900	0.157959	0.417474	5.88898	Slc19a2
GO:0015807	L-amino acid transport	biological_process	1	507	7	20900	0.157959	0.417474	5.88898	Slc43a1
GO:0015808	L-alanine transport	biological_process	1	507	7	20900	0.157959	0.417474	5.88898	Slc38a3
GO:0015886	heme transport	biological_process	1	507	7	20900	0.157959	0.417474	5.88898	Hpx
GO:0018023	peptidyl-lysine trimethylation	biological_process	1	507	7	20900	0.157959	0.417474	5.88898	Vcpkmt
GO:0019239	deaminase activity	molecular_function	1	507	7	20900	0.157959	0.417474	5.88898	Cda
GO:0019367	fatty acid elongation, saturated fatty acid	biological_process	1	507	7	20900	0.157959	0.417474	5.88898	Elovl6
GO:0019530	taurine metabolic process	biological_process	1	507	7	20900	0.157959	0.417474	5.88898	Cdo1
GO:0019828	aspartic-type endopeptidase inhibitor activity	molecular_function	1	507	7	20900	0.157959	0.417474	5.88898	Prnp
GO:0020005	symbiont-containing vacuole membrane	cellular_component	1	507	7	20900	0.157959	0.417474	5.88898	Gbp3
GO:0020027	hemoglobin metabolic process	biological_process	1	507	7	20900	0.157959	0.417474	5.88898	Hpx
GO:0030072	peptide hormone secretion	biological_process	1	507	7	20900	0.157959	0.417474	5.88898	Smpd3
GO:0030235	nitric-oxide synthase regulator activity	molecular_function	1	507	7	20900	0.157959	0.417474	5.88898	Egfr
GO:0030911	TPR domain binding	molecular_function	1	507	7	20900	0.157959	0.417474	5.88898	Pde2a
GO:0030976	thiamine pyrophosphate binding	molecular_function	1	507	7	20900	0.157959	0.417474	5.88898	Hacl1
GO:0031340	positive regulation of vesicle fusion	biological_process	1	507	7	20900	0.157959	0.417474	5.88898	Syt3
GO:0031956	medium-chain fatty acid-CoA ligase activity	molecular_function	1	507	7	20900	0.157959	0.417474	5.88898	Acsm1
GO:0032400	melanosome localization	biological_process	1	507	7	20900	0.157959	0.417474	5.88898	Mreg
GO:0034157	positive regulation of toll-like receptor 7 signaling pathway	biological_process	1	507	7	20900	0.157959	0.417474	5.88898	Rsad2
GO:0034165	positive regulation of toll-like receptor 9 signaling pathway	biological_process	1	507	7	20900	0.157959	0.417474	5.88898	Rsad2
GO:0034235	GPI anchor binding	molecular_function	1	507	7	20900	0.157959	0.417474	5.88898	Vnn1
GO:0034625	fatty acid elongation, monounsaturated fatty acid	biological_process	1	507	7	20900	0.157959	0.417474	5.88898	Elovl6
GO:0034626	fatty acid elongation, polyunsaturated fatty acid	biological_process	1	507	7	20900	0.157959	0.417474	5.88898	Elovl6
GO:0034987	immunoglobulin receptor binding	molecular_function	1	507	7	20900	0.157959	0.417474	5.88898	Jchain
GO:0035731	dinitrosyl-iron complex binding	molecular_function	1	507	7	20900	0.157959	0.417474	5.88898	Gsta1
GO:0036089	cleavage furrow formation	biological_process	1	507	7	20900	0.157959	0.417474	5.88898	Aurkb
GO:0038138	ERBB4-ERBB4 signaling pathway	biological_process	1	507	7	20900	0.157959	0.417474	5.88898	Nrg4
GO:0042392	sphingosine-1-phosphate phosphatase activity	molecular_function	1	507	7	20900	0.157959	0.417474	5.88898	Plpp1
GO:0042490	mechanoreceptor differentiation	biological_process	1	507	7	20900	0.157959	0.417474	5.88898	Bdnf
GO:0042634	regulation of hair cycle	biological_process	1	507	7	20900	0.157959	0.417474	5.88898	Clock
GO:0042754	negative regulation of circadian rhythm	biological_process	1	507	7	20900	0.157959	0.417474	5.88898	Per2
GO:0042760	very long-chain fatty acid catabolic process	biological_process	1	507	7	20900	0.157959	0.417474	5.88898	Abcd2
GO:0042904	9-cis-retinoic acid biosynthetic process	biological_process	1	507	7	20900	0.157959	0.417474	5.88898	Rdh16
GO:0043031	negative regulation of macrophage activation	biological_process	1	507	7	20900	0.157959	0.417474	5.88898	Adgrf5
GO:0043237	laminin-1 binding	molecular_function	1	507	7	20900	0.157959	0.417474	5.88898	Pxdn
GO:0044314	protein K27-linked ubiquitination	biological_process	1	507	7	20900	0.157959	0.417474	5.88898	Ube2d2b
GO:0045162	clustering of voltage-gated sodium channels	biological_process	1	507	7	20900	0.157959	0.417474	5.88898	Nfasc
GO:0045652	regulation of megakaryocyte differentiation	biological_process	1	507	7	20900	0.157959	0.417474	5.88898	Mef2c
GO:0045661	regulation of myoblast differentiation	biological_process	1	507	7	20900	0.157959	0.417474	5.88898	Capn3
GO:0045687	positive regulation of glial cell differentiation	biological_process	1	507	7	20900	0.157959	0.417474	5.88898	Notch1
GO:0046033	AMP metabolic process	biological_process	1	507	7	20900	0.157959	0.417474	5.88898	Ak2
GO:0046050	UMP catabolic process	biological_process	1	507	7	20900	0.157959	0.417474	5.88898	Upp2
GO:0046074	dTMP catabolic process	biological_process	1	507	7	20900	0.157959	0.417474	5.88898	Tymp
GO:0046653	tetrahydrofolate metabolic process	biological_process	1	507	7	20900	0.157959	0.417474	5.88898	Mthfr
GO:0046685	response to arsenic-containing substance	biological_process	1	507	7	20900	0.157959	0.417474	5.88898	Gclc
GO:0046826	negative regulation of protein export from nucleus	biological_process	1	507	7	20900	0.157959	0.417474	5.88898	Rangap1
GO:0048102	autophagic cell death	biological_process	1	507	7	20900	0.157959	0.417474	5.88898	Trp53inp1
GO:0050917	sensory perception of umami taste	biological_process	1	507	7	20900	0.157959	0.417474	5.88898	Gnat1
GO:0050920	regulation of chemotaxis	biological_process	1	507	7	20900	0.157959	0.417474	5.88898	Efnb2
GO:0051005	negative regulation of lipoprotein lipase activity	biological_process	1	507	7	20900	0.157959	0.417474	5.88898	Angptl8
GO:0051707	response to other organism	biological_process	1	507	7	20900	0.157959	0.417474	5.88898	Pklr
GO:0051715	cytolysis in another organism	biological_process	1	507	7	20900	0.157959	0.417474	5.88898	Gbp3
GO:0051988	regulation of attachment of spindle microtubules to kinetochore	biological_process	1	507	7	20900	0.157959	0.417474	5.88898	Nek2
GO:0055012	ventricular cardiac muscle cell differentiation	biological_process	1	507	7	20900	0.157959	0.417474	5.88898	Mef2c
GO:0060087	relaxation of vascular associated smooth muscle	biological_process	1	507	7	20900	0.157959	0.417474	5.88898	Gucy1a1
GO:0060203	clathrin-sculpted glutamate transport vesicle membrane	cellular_component	1	507	7	20900	0.157959	0.417474	5.88898	Slc17a8
GO:0060235	lens induction in camera-type eye	biological_process	1	507	7	20900	0.157959	0.417474	5.88898	Pou2f1
GO:0060373	regulation of ventricular cardiac muscle cell membrane depolarization	biological_process	1	507	7	20900	0.157959	0.417474	5.88898	Smad7
GO:0060536	cartilage morphogenesis	biological_process	1	507	7	20900	0.157959	0.417474	5.88898	Mef2c
GO:0060628	regulation of ER to Golgi vesicle-mediated transport	biological_process	1	507	7	20900	0.157959	0.417474	5.88898	Gas1
GO:0070168	negative regulation of biomineral tissue development	biological_process	1	507	7	20900	0.157959	0.417474	5.88898	Notch1
GO:0070324	thyroid hormone binding	molecular_function	1	507	7	20900	0.157959	0.417474	5.88898	Thra
GO:0070697	activin receptor binding	molecular_function	1	507	7	20900	0.157959	0.417474	5.88898	Smad7
GO:0070831	basement membrane assembly	biological_process	1	507	7	20900	0.157959	0.417474	5.88898	Pxdn
GO:0070837	dehydroascorbic acid transport	biological_process	1	507	7	20900	0.157959	0.417474	5.88898	Slc2a4
GO:0071229	cellular response to acid chemical	biological_process	1	507	7	20900	0.157959	0.417474	5.88898	Bdnf
GO:0071321	cellular response to cGMP	biological_process	1	507	7	20900	0.157959	0.417474	5.88898	Pde2a
GO:0072148	epithelial cell fate commitment	biological_process	1	507	7	20900	0.157959	0.417474	5.88898	Notch1
GO:0072675	osteoclast fusion	biological_process	1	507	7	20900	0.157959	0.417474	5.88898	Sh3pxd2a
GO:0090324	negative regulation of oxidative phosphorylation	biological_process	1	507	7	20900	0.157959	0.417474	5.88898	Pde2a
GO:0097267	omega-hydroxylase P450 pathway	biological_process	1	507	7	20900	0.157959	0.417474	5.88898	Cyp4a12b
GO:0098868	bone growth	biological_process	1	507	7	20900	0.157959	0.417474	5.88898	Smpd3
GO:0098943	neurotransmitter receptor transport, postsynaptic endosome to lysosome	biological_process	1	507	7	20900	0.157959	0.417474	5.88898	Cacng7
GO:0099179	regulation of synaptic membrane adhesion	biological_process	1	507	7	20900	0.157959	0.417474	5.88898	Lrfn3
GO:0140014	mitotic nuclear division	biological_process	1	507	7	20900	0.157959	0.417474	5.88898	Smpd3
GO:0150103	reactive gliosis	biological_process	1	507	7	20900	0.157959	0.417474	5.88898	Gnat2
GO:1900038	negative regulation of cellular response to hypoxia	biological_process	1	507	7	20900	0.157959	0.417474	5.88898	Ddah1
GO:1900122	positive regulation of receptor binding	biological_process	1	507	7	20900	0.157959	0.417474	5.88898	Bdnf
GO:1901142	insulin metabolic process	biological_process	1	507	7	20900	0.157959	0.417474	5.88898	Nucb2
GO:1901166	neural crest cell migration involved in autonomic nervous system development	biological_process	1	507	7	20900	0.157959	0.417474	5.88898	Nrp2
GO:1902255	positive regulation of intrinsic apoptotic signaling pathway by p53 class mediator	biological_process	1	507	7	20900	0.157959	0.417474	5.88898	Bmyc
GO:1902462	positive regulation of mesenchymal stem cell proliferation	biological_process	1	507	7	20900	0.157959	0.417474	5.88898	Ccne1
GO:1902692	regulation of neuroblast proliferation	biological_process	1	507	7	20900	0.157959	0.417474	5.88898	Sall1
GO:1903348	positive regulation of bicellular tight junction assembly	biological_process	1	507	7	20900	0.157959	0.417474	5.88898	Cldn1
GO:1903980	positive regulation of microglial cell activation	biological_process	1	507	7	20900	0.157959	0.417474	5.88898	Stap1
GO:1905691	lipid droplet disassembly	biological_process	1	507	7	20900	0.157959	0.417474	5.88898	Chka
GO:1990757	ubiquitin ligase activator activity	molecular_function	1	507	7	20900	0.157959	0.417474	5.88898	Cdc20
GO:2000304	positive regulation of ceramide biosynthetic process	biological_process	1	507	7	20900	0.157959	0.417474	5.88898	Smpd3
GO:2001032	regulation of double-strand break repair via nonhomologous end joining	biological_process	1	507	7	20900	0.157959	0.417474	5.88898	Mrnip
GO:2001269	positive regulation of cysteine-type endopeptidase activity involved in apoptotic signaling pathway	biological_process	1	507	7	20900	0.157959	0.417474	5.88898	Gsn
GO:0019722	calcium-mediated signaling	biological_process	4	507	87	20900	0.160882	0.424105	1.8953	Mcu;Rcan1;Avpr1a;Agtr1a
GO:0034976	response to endoplasmic reticulum stress	biological_process	4	507	87	20900	0.160882	0.424105	1.8953	Bcl2l11;Pdia6;Xbp1;Nhlrc1
GO:0043621	protein self-association	molecular_function	4	507	87	20900	0.160882	0.424105	1.8953	Rsad2;Retreg1;Pcsk9;Tec
GO:0071222	cellular response to lipopolysaccharide	biological_process	7	507	184	20900	0.161026	0.424122	1.56826	Gbp3;Mef2c;Spon2;Xbp1;Pde2a;Map2k3;Stap1
GO:0005789	endoplasmic reticulum membrane	cellular_component	18	507	574	20900	0.161746	0.425656	1.2927	Sec61b;Rsad2;Retsat;Rdh16;Elovl6;Moxd1;Retreg1;Notch1;Derl3;Xbp1;Cyp3a11;Cyp4a12b;Fitm1;Slc35b1;Insig2;Cyp2c23;Alg12;Nat8
GO:0006904	vesicle docking involved in exocytosis	biological_process	2	507	30	20900	0.164224	0.425792	2.74819	Stx1b;Kcnb1
GO:0010971	positive regulation of G2/M transition of mitotic cell cycle	biological_process	2	507	30	20900	0.164224	0.425792	2.74819	Ccnd1;Pbx1
GO:0019226	transmission of nerve impulse	biological_process	2	507	30	20900	0.164224	0.425792	2.74819	Cacng7;Nfasc
GO:0030511	positive regulation of transforming growth factor beta receptor signaling pathway	biological_process	2	507	30	20900	0.164224	0.425792	2.74819	Npnt;Lrg1
GO:0042476	odontogenesis	biological_process	2	507	30	20900	0.164224	0.425792	2.74819	Gas1;Axin2
GO:0061003	positive regulation of dendritic spine morphogenesis	biological_process	2	507	30	20900	0.164224	0.425792	2.74819	Eef2k;Camk2b
GO:0090314	positive regulation of protein targeting to membrane	biological_process	2	507	30	20900	0.164224	0.425792	2.74819	Prnp;Kcnb1
GO:0097440	apical dendrite	cellular_component	2	507	30	20900	0.164224	0.425792	2.74819	Ppargc1a;Slc17a8
GO:0099560	synaptic membrane adhesion	biological_process	2	507	30	20900	0.164224	0.425792	2.74819	Sparcl1;Lrfn3
GO:0060326	cell chemotaxis	biological_process	4	507	88	20900	0.165549	0.425792	1.87377	Arhgef16;Cxcl14;Agtr1a;Pdgfra
GO:0001942	hair follicle development	biological_process	3	507	58	20900	0.166192	0.425792	2.13222	Pdgfa;Lama5;Egfr
GO:0043280	positive regulation of cysteine-type endopeptidase activity involved in apoptotic process	biological_process	3	507	58	20900	0.166192	0.425792	2.13222	Bcl2l11;Gramd4;Bmyc
GO:2000045	regulation of G1/S transition of mitotic cell cycle	biological_process	3	507	58	20900	0.166192	0.425792	2.13222	Ccnd1;Tjp3;Cdkn1a
GO:0001701	in utero embryonic development	biological_process	11	507	324	20900	0.166283	0.425792	1.39954	Bcl2l11;Etnk2;Notch1;Rnaseh2b;Bmp2;Fgfr1;Maff;Sh3pxd2a;Ednra;Mtss1;Pdgfra
GO:0007626	locomotory behavior	biological_process	5	507	120	20900	0.167289	0.425792	1.71762	Nav2;Scn8a;Pitx3;Atp2b2;Fign
GO:0016055	Wnt signaling pathway	biological_process	8	507	220	20900	0.167359	0.425792	1.49901	Lrp5;Frat2;Celsr2;Ccne1;Ccnd1;Axin2;Frat1;Dkk4
GO:0001725	stress fiber	cellular_component	4	507	89	20900	0.170263	0.425792	1.85271	Dlc1;Xirp1;Sh2b2;Limch1
GO:0051897	positive regulation of phosphatidylinositol 3-kinase/protein kinase B signal transduction	biological_process	7	507	187	20900	0.170411	0.425792	1.5431	Pdgfa;Pdgfc;Fgfr1;Egfr;Sema3e;Klk1b4;Unc5b
GO:0000902	cell morphogenesis	biological_process	5	507	121	20900	0.171288	0.425792	1.70342	Gnat2;Psmb10;Lamc3;Atp2b2;Egfr
GO:0030163	protein catabolic process	biological_process	5	507	121	20900	0.171288	0.425792	1.70342	Lnpep;Notch1;Dennd3;Capn3;Cblb
GO:0001650	fibrillar center	cellular_component	6	507	154	20900	0.1721	0.425792	1.60609	Rsad2;Rpp38;Zfp174;Ip6k2;Klf6;Smad7
GO:0003151	outflow tract morphogenesis	biological_process	3	507	59	20900	0.17216	0.425792	2.09608	Mef2c;Tbx20;Notch1
GO:0042149	cellular response to glucose starvation	biological_process	3	507	59	20900	0.17216	0.425792	2.09608	Cpeb4;Xbp1;Chka
GO:0006139	nucleobase-containing compound metabolic process	biological_process	2	507	31	20900	0.172888	0.425792	2.65954	Prnp;Ak2
GO:0006953	acute-phase response	biological_process	2	507	31	20900	0.172888	0.425792	2.65954	Saa4;Orm1
GO:0007214	gamma-aminobutyric acid signaling pathway	biological_process	2	507	31	20900	0.172888	0.425792	2.65954	Bdnf;Gabrb3
GO:0010001	glial cell differentiation	biological_process	2	507	31	20900	0.172888	0.425792	2.65954	Notch1;Hapln1
GO:0015908	fatty acid transport	biological_process	2	507	31	20900	0.172888	0.425792	2.65954	Rbp1;Crot
GO:0030148	sphingolipid biosynthetic process	biological_process	2	507	31	20900	0.172888	0.425792	2.65954	Elovl6;Cerkl
GO:0034142	toll-like receptor 4 signaling pathway	biological_process	2	507	31	20900	0.172888	0.425792	2.65954	Oas1g;Oas1a
GO:0034341	response to type II interferon	biological_process	2	507	31	20900	0.172888	0.425792	2.65954	Ifitm3;Bst2
GO:0060038	cardiac muscle cell proliferation	biological_process	2	507	31	20900	0.172888	0.425792	2.65954	Notch1;Fgfr1
GO:0072657	protein localization to membrane	biological_process	2	507	31	20900	0.172888	0.425792	2.65954	Stx1b;Capn3
GO:0090023	positive regulation of neutrophil chemotaxis	biological_process	2	507	31	20900	0.172888	0.425792	2.65954	Mcu;Ednra
GO:0000209	protein polyubiquitination	biological_process	6	507	155	20900	0.175651	0.425792	1.59572	Peli3;Rnf144a;Hectd2;Trim2;Ube2l6;Nhlrc1
GO:0035458	cellular response to interferon-beta	biological_process	3	507	60	20900	0.178187	0.425792	2.06114	Oas1g;Oas1a;Gbp3
GO:0070301	cellular response to hydrogen peroxide	biological_process	3	507	60	20900	0.178187	0.425792	2.06114	Net1;Ednra;Smpd3
GO:0001776	leukocyte homeostasis	biological_process	1	507	8	20900	0.178393	0.425792	5.15286	Bcl2l11
GO:0002693	positive regulation of cellular extravasation	biological_process	1	507	8	20900	0.178393	0.425792	5.15286	Lyve1
GO:0002925	positive regulation of humoral immune response mediated by circulating immunoglobulin	biological_process	1	507	8	20900	0.178393	0.425792	5.15286	Hpx
GO:0002933	lipid hydroxylation	biological_process	1	507	8	20900	0.178393	0.425792	5.15286	Cyp3a11
GO:0003253	cardiac neural crest cell migration involved in outflow tract morphogenesis	biological_process	1	507	8	20900	0.178393	0.425792	5.15286	Ednra
GO:0004176	ATP-dependent peptidase activity	molecular_function	1	507	8	20900	0.178393	0.425792	5.15286	Clpx
GO:0004767	sphingomyelin phosphodiesterase activity	molecular_function	1	507	8	20900	0.178393	0.425792	5.15286	Smpd3
GO:0005375	copper ion transmembrane transporter activity	molecular_function	1	507	8	20900	0.178393	0.425792	5.15286	Slc46a3
GO:0005436	sodium:phosphate symporter activity	molecular_function	1	507	8	20900	0.178393	0.425792	5.15286	Slc17a8
GO:0005664	nuclear origin of replication recognition complex	cellular_component	1	507	8	20900	0.178393	0.425792	5.15286	Mcm2
GO:0005726	perichromatin fibrils	cellular_component	1	507	8	20900	0.178393	0.425792	5.15286	Clock
GO:0006221	pyrimidine nucleotide biosynthetic process	biological_process	1	507	8	20900	0.178393	0.425792	5.15286	Ctps
GO:0006265	DNA topological change	biological_process	1	507	8	20900	0.178393	0.425792	5.15286	Top2a
GO:0006531	aspartate metabolic process	biological_process	1	507	8	20900	0.178393	0.425792	5.15286	Ddo
GO:0006670	sphingosine metabolic process	biological_process	1	507	8	20900	0.178393	0.425792	5.15286	Plpp1
GO:0006685	sphingomyelin catabolic process	biological_process	1	507	8	20900	0.178393	0.425792	5.15286	Smpd3
GO:0006707	cholesterol catabolic process	biological_process	1	507	8	20900	0.178393	0.425792	5.15286	Cyp39a1
GO:0006868	glutamine transport	biological_process	1	507	8	20900	0.178393	0.425792	5.15286	Slc38a3
GO:0008175	tRNA methyltransferase activity	molecular_function	1	507	8	20900	0.178393	0.425792	5.15286	Trmt9b
GO:0008390	testosterone 16-alpha-hydroxylase activity	molecular_function	1	507	8	20900	0.178393	0.425792	5.15286	Cyp2b10
GO:0009247	glycolipid biosynthetic process	biological_process	1	507	8	20900	0.178393	0.425792	5.15286	St3gal2
GO:0009931	calcium-dependent protein serine/threonine kinase activity	molecular_function	1	507	8	20900	0.178393	0.425792	5.15286	Camk2b
GO:0010637	negative regulation of mitochondrial fusion	biological_process	1	507	8	20900	0.178393	0.425792	5.15286	Tfrc
GO:0010972	negative regulation of G2/M transition of mitotic cell cycle	biological_process	1	507	8	20900	0.178393	0.425792	5.15286	Pinx1
GO:0015186	L-glutamine transmembrane transporter activity	molecular_function	1	507	8	20900	0.178393	0.425792	5.15286	Slc38a3
GO:0015677	copper ion import	biological_process	1	507	8	20900	0.178393	0.425792	5.15286	Steap4
GO:0015866	ADP transport	biological_process	1	507	8	20900	0.178393	0.425792	5.15286	Slc17a9
GO:0016176	superoxide-generating NADPH oxidase activator activity	molecular_function	1	507	8	20900	0.178393	0.425792	5.15286	Sh3pxd2a
GO:0019205	nucleobase-containing compound kinase activity	molecular_function	1	507	8	20900	0.178393	0.425792	5.15286	Ak2
GO:0019871	sodium channel inhibitor activity	molecular_function	1	507	8	20900	0.178393	0.425792	5.15286	Pcsk9
GO:0021960	anterior commissure morphogenesis	biological_process	1	507	8	20900	0.178393	0.425792	5.15286	Plxna4
GO:0021978	telencephalon regionalization	biological_process	1	507	8	20900	0.178393	0.425792	5.15286	Bmp2
GO:0030497	fatty acid elongation	biological_process	1	507	8	20900	0.178393	0.425792	5.15286	Elovl6
GO:0030666	endocytic vesicle membrane	cellular_component	1	507	8	20900	0.178393	0.425792	5.15286	Scara5
GO:0033010	paranodal junction	cellular_component	1	507	8	20900	0.178393	0.425792	5.15286	Nfasc
GO:0033085	negative regulation of T cell differentiation in thymus	biological_process	1	507	8	20900	0.178393	0.425792	5.15286	Zfp608
GO:0033601	positive regulation of mammary gland epithelial cell proliferation	biological_process	1	507	8	20900	0.178393	0.425792	5.15286	Ccnd1
GO:0035722	interleukin-12-mediated signaling pathway	biological_process	1	507	8	20900	0.178393	0.425792	5.15286	Il12rb1
GO:0036305	ameloblast differentiation	biological_process	1	507	8	20900	0.178393	0.425792	5.15286	Bmp2
GO:0038007	netrin-activated signaling pathway	biological_process	1	507	8	20900	0.178393	0.425792	5.15286	Unc5b
GO:0038134	ERBB2-EGFR signaling pathway	biological_process	1	507	8	20900	0.178393	0.425792	5.15286	Egfr
GO:0040020	regulation of meiotic nuclear division	biological_process	1	507	8	20900	0.178393	0.425792	5.15286	Cdc20
GO:0042168	heme metabolic process	biological_process	1	507	8	20900	0.178393	0.425792	5.15286	Hpx
GO:0042976	activation of Janus kinase activity	biological_process	1	507	8	20900	0.178393	0.425792	5.15286	Agtr1a
GO:0045187	regulation of circadian sleep/wake cycle, sleep	biological_process	1	507	8	20900	0.178393	0.425792	5.15286	Per3
GO:0046790	virion binding	molecular_function	1	507	8	20900	0.178393	0.425792	5.15286	Apcs
GO:0048512	circadian behavior	biological_process	1	507	8	20900	0.178393	0.425792	5.15286	Usp2
GO:0048713	regulation of oligodendrocyte differentiation	biological_process	1	507	8	20900	0.178393	0.425792	5.15286	Slc45a3
GO:0050803	regulation of synapse structure or activity	biological_process	1	507	8	20900	0.178393	0.425792	5.15286	Slc17a8
GO:0050861	positive regulation of B cell receptor signaling pathway	biological_process	1	507	8	20900	0.178393	0.425792	5.15286	Stap1
GO:0051151	negative regulation of smooth muscle cell differentiation	biological_process	1	507	8	20900	0.178393	0.425792	5.15286	Rcan1
GO:0051180	vitamin transport	biological_process	1	507	8	20900	0.178393	0.425792	5.15286	Slc19a2
GO:0051412	response to corticosterone	biological_process	1	507	8	20900	0.178393	0.425792	5.15286	Hsd3b3
GO:0051775	response to redox state	biological_process	1	507	8	20900	0.178393	0.425792	5.15286	Clock
GO:0051782	negative regulation of cell division	biological_process	1	507	8	20900	0.178393	0.425792	5.15286	Bmyc
GO:0055056	D-glucose transmembrane transporter activity	molecular_function	1	507	8	20900	0.178393	0.425792	5.15286	Slc2a4
GO:0060113	inner ear receptor cell differentiation	biological_process	1	507	8	20900	0.178393	0.425792	5.15286	Atp2b2
GO:0060290	transdifferentiation	biological_process	1	507	8	20900	0.178393	0.425792	5.15286	Mef2c
GO:0060335	positive regulation of type II interferon-mediated signaling pathway	biological_process	1	507	8	20900	0.178393	0.425792	5.15286	Hpx
GO:0060603	mammary gland duct morphogenesis	biological_process	1	507	8	20900	0.178393	0.425792	5.15286	Lrp5
GO:0061299	retina vasculature morphogenesis in camera-type eye	biological_process	1	507	8	20900	0.178393	0.425792	5.15286	Lrp5
GO:0061314	Notch signaling involved in heart development	biological_process	1	507	8	20900	0.178393	0.425792	5.15286	Notch1
GO:0071144	heteromeric SMAD protein complex	cellular_component	1	507	8	20900	0.178393	0.425792	5.15286	Smad7
GO:0071447	cellular response to hydroperoxide	biological_process	1	507	8	20900	0.178393	0.425792	5.15286	Trp53inp1
GO:0072574	hepatocyte proliferation	biological_process	1	507	8	20900	0.178393	0.425792	5.15286	Fgl1
GO:0086080	protein binding involved in heterotypic cell-cell adhesion	molecular_function	1	507	8	20900	0.178393	0.425792	5.15286	Nfasc
GO:0090258	negative regulation of mitochondrial fission	biological_process	1	507	8	20900	0.178393	0.425792	5.15286	Ppargc1a
GO:0090402	oncogene-induced cell senescence	biological_process	1	507	8	20900	0.178393	0.425792	5.15286	Cdkn1a
GO:0090494	dopamine uptake	biological_process	1	507	8	20900	0.178393	0.425792	5.15286	Smpd3
GO:0097136	Bcl-2 family protein complex	cellular_component	1	507	8	20900	0.178393	0.425792	5.15286	Bcl2l11
GO:0097441	basal dendrite	cellular_component	1	507	8	20900	0.178393	0.425792	5.15286	Slc17a8
GO:0098967	exocytic insertion of neurotransmitter receptor to postsynaptic membrane	biological_process	1	507	8	20900	0.178393	0.425792	5.15286	Stx1b
GO:0099590	neurotransmitter receptor internalization	biological_process	1	507	8	20900	0.178393	0.425792	5.15286	Cacng7
GO:0106411	XMP 5'-nucleosidase activity	molecular_function	1	507	8	20900	0.178393	0.425792	5.15286	Nt5e
GO:0150104	transport across blood-brain barrier	biological_process	1	507	8	20900	0.178393	0.425792	5.15286	Slc5a6
GO:0150105	protein localization to cell-cell junction	biological_process	1	507	8	20900	0.178393	0.425792	5.15286	Tjp3
GO:1901522	positive regulation of transcription from RNA polymerase II promoter involved in cellular response to chemical stimulus	biological_process	1	507	8	20900	0.178393	0.425792	5.15286	Bmp2
GO:1903426	regulation of reactive oxygen species biosynthetic process	biological_process	1	507	8	20900	0.178393	0.425792	5.15286	Ccn6
GO:1904115	axon cytoplasm	cellular_component	1	507	8	20900	0.178393	0.425792	5.15286	Rangap1
GO:1904668	positive regulation of ubiquitin protein ligase activity	biological_process	1	507	8	20900	0.178393	0.425792	5.15286	Cdc20
GO:1905144	response to acetylcholine	biological_process	1	507	8	20900	0.178393	0.425792	5.15286	Ednra
GO:2000726	negative regulation of cardiac muscle cell differentiation	biological_process	1	507	8	20900	0.178393	0.425792	5.15286	Bmp2
GO:2001069	glycogen binding	molecular_function	1	507	8	20900	0.178393	0.425792	5.15286	Ppp1r3c
GO:0030512	negative regulation of transforming growth factor beta receptor signaling pathway	biological_process	4	507	91	20900	0.179831	0.428194	1.81199	Htra3;Xbp1;Bmp2;Smad7
GO:0071277	cellular response to calcium ion	biological_process	4	507	91	20900	0.179831	0.428194	1.81199	Mef2c;Capn3;Kcnb1;Syt3
GO:0031410	cytoplasmic vesicle	cellular_component	25	507	846	20900	0.180276	0.428194	1.21817	Cyb561;Bace1;Gbp3;Tfrc;Rnf144a;Notch1;Pcsk4;Slc17a9;Srebf1;Rab11fip4;Cd93;Bdnf;Ifitm3;Dennd3;Fgfr1;Agtr1a;Trp53inp1;Gabrb3;Snx21;Ocln;Adgrf5;Sec23b;Mreg;Syt3;Slc17a8
GO:0003678	DNA helicase activity	molecular_function	2	507	32	20900	0.181624	0.428194	2.57643	Mcm4;Mcm6
GO:0004364	glutathione transferase activity	molecular_function	2	507	32	20900	0.181624	0.428194	2.57643	Gstt3;Gsta1
GO:0005246	calcium channel regulator activity	molecular_function	2	507	32	20900	0.181624	0.428194	2.57643	Cacng7;Gem
GO:0005272	sodium channel activity	molecular_function	2	507	32	20900	0.181624	0.428194	2.57643	Hcn3;Scn8a
GO:0007094	mitotic spindle assembly checkpoint signaling	biological_process	2	507	32	20900	0.181624	0.428194	2.57643	Kntc1;Cdc20
GO:0032147	activation of protein kinase activity	biological_process	2	507	32	20900	0.181624	0.428194	2.57643	Prnp;Tpx2
GO:0032212	positive regulation of telomere maintenance via telomerase	biological_process	2	507	32	20900	0.181624	0.428194	2.57643	Nek2;Aurkb
GO:0042470	melanosome	cellular_component	2	507	32	20900	0.181624	0.428194	2.57643	Dct;Mreg
GO:0043122	regulation of canonical NF-kappaB signal transduction	biological_process	2	507	32	20900	0.181624	0.428194	2.57643	Gbp3;Capn3
GO:0045662	negative regulation of myoblast differentiation	biological_process	2	507	32	20900	0.181624	0.428194	2.57643	Cxcl14;Notch1
GO:0051281	positive regulation of release of sequestered calcium ion into cytosol	biological_process	2	507	32	20900	0.181624	0.428194	2.57643	Capn3;Ednra
GO:0051928	positive regulation of calcium ion transport	biological_process	2	507	32	20900	0.181624	0.428194	2.57643	Atp2b2;Ednra
GO:2001240	negative regulation of extrinsic apoptotic signaling pathway in absence of ligand	biological_process	2	507	32	20900	0.181624	0.428194	2.57643	Gas1;Unc5b
GO:0005125	cytokine activity	molecular_function	8	507	225	20900	0.182008	0.42877	1.4657	Inhbe;Bmp6;Cxcl14;Nampt;Bmp2;Grem2;Tnfsf12;Tnfsf13
GO:0001947	heart looping	biological_process	3	507	61	20900	0.184272	0.42981	2.02735	Mef2c;Tbx20;Notch1
GO:0007266	Rho protein signal transduction	biological_process	3	507	61	20900	0.184272	0.42981	2.02735	Eps8l2;Agtr1a;Ednra
GO:0005667	transcription regulator complex	cellular_component	10	507	296	20900	0.184463	0.42981	1.39266	Clock;Nr6a1;E2f7;Pou2f1;Creg1;Atf5;Tead1;Hes6;Pbx1;Smad7
GO:0003730	mRNA 3'-UTR binding	molecular_function	4	507	92	20900	0.184681	0.42981	1.7923	Cpeb4;Cpeb1;Cirbp;Cpeb2
GO:0030307	positive regulation of cell growth	biological_process	4	507	92	20900	0.184681	0.42981	1.7923	Avpr1a;Egfr;Tead1;Dnph1
GO:0005739	mitochondrion	cellular_component	49	507	1773	20900	0.186519	0.42981	1.13927	Oas1g;Pdk4;Oas1a;Depp1;Mcu;Bcl2l11;Rsad2;Etfdh;Them7;Amt;Noct;Acsm1;Gramd4;Crat;Keg1;Pnkd;Lrp5;Acss3;Xaf1;Gm4952;Ifi27l2b;Ndufaf4;Coq10b;Gimap8;Crot;Hsdl2;Pde2a;Ccn6;Coq8a;Abcd2;Fasn;Etnppl;Stap1;Maff;Slc25a34;Alas2;Alas1;Clpx;Pycr2;Aldoc;Gldc;Ehhadh;Hsd3b3;Ifi27;Ddah1;Ak2;Mthfd1l;Pinx1;Slc25a18
GO:0004252	serine-type endopeptidase activity	molecular_function	7	507	192	20900	0.186566	0.42981	1.50292	Prtn3;Htra4;Cfd;Pcsk4;Htra3;Pcsk9;Klk1b4
GO:0006366	transcription by RNA polymerase II	biological_process	8	507	227	20900	0.188019	0.42981	1.45279	Polr2d;Thra;Notch1;Pou2f1;Srebf1;Xbp1;Bmp2;Sall1
GO:0071944	cell periphery	cellular_component	4	507	93	20900	0.189574	0.42981	1.77303	Notch1;Lyve1;Ednra;Tspan18
GO:0001917	photoreceptor inner segment	cellular_component	3	507	62	20900	0.19041	0.42981	1.99466	Gnat2;Gnat1;Cerkl
GO:0008544	epidermis development	biological_process	3	507	62	20900	0.19041	0.42981	1.99466	Notch1;Egfr;Cdkn1a
GO:0055038	recycling endosome membrane	cellular_component	3	507	62	20900	0.19041	0.42981	1.99466	Tfrc;Rab11fip4;Ndrg1
GO:0001935	endothelial cell proliferation	biological_process	2	507	33	20900	0.190424	0.42981	2.49836	Xbp1;Prok1
GO:0030878	thyroid gland development	biological_process	2	507	33	20900	0.190424	0.42981	2.49836	Thra;Ednra
GO:0042771	intrinsic apoptotic signaling pathway in response to DNA damage by p53 class mediator	biological_process	2	507	33	20900	0.190424	0.42981	2.49836	Dyrk2;Cdkn1a
GO:0045879	negative regulation of smoothened signaling pathway	biological_process	2	507	33	20900	0.190424	0.42981	2.49836	Gas1;Sall1
GO:0035725	sodium ion transmembrane transport	biological_process	4	507	94	20900	0.194507	0.42981	1.75417	Slc4a4;Hcn3;Scn8a;Slc5a6
GO:0030326	embryonic limb morphogenesis	biological_process	3	507	63	20900	0.1966	0.42981	1.96299	Notch1;Fgfr1;Pbx1
GO:0061630	ubiquitin protein ligase activity	molecular_function	11	507	337	20900	0.197961	0.42981	1.34555	Peli3;Hecw2;Rnf144a;Lonrf1;Hectd2;Trim2;Mylip;Uhrf1;Cblb;Dtx4;Nhlrc1
GO:0000172	ribonuclease MRP complex	cellular_component	1	507	9	20900	0.198331	0.42981	4.58032	Rpp38
GO:0001553	luteinization	biological_process	1	507	9	20900	0.198331	0.42981	4.58032	Pdgfra
GO:0003208	cardiac ventricle morphogenesis	biological_process	1	507	9	20900	0.198331	0.42981	4.58032	Notch1
GO:0003810	protein-glutamine gamma-glutamyltransferase activity	molecular_function	1	507	9	20900	0.198331	0.42981	4.58032	Tgm1
GO:0004017	adenylate kinase activity	molecular_function	1	507	9	20900	0.198331	0.42981	4.58032	Ak2
GO:0004935	adrenergic receptor activity	molecular_function	1	507	9	20900	0.198331	0.42981	4.58032	Adra1a
GO:0005347	ATP transmembrane transporter activity	molecular_function	1	507	9	20900	0.198331	0.42981	4.58032	Slc17a9
GO:0006488	dolichol-linked oligosaccharide biosynthetic process	biological_process	1	507	9	20900	0.198331	0.42981	4.58032	Alg12
GO:0006544	glycine metabolic process	biological_process	1	507	9	20900	0.198331	0.42981	4.58032	Gldc
GO:0006559	L-phenylalanine catabolic process	biological_process	1	507	9	20900	0.198331	0.42981	4.58032	Pah
GO:0006595	polyamine metabolic process	biological_process	1	507	9	20900	0.198331	0.42981	4.58032	Srm
GO:0006625	protein targeting to peroxisome	biological_process	1	507	9	20900	0.198331	0.42981	4.58032	Hacl1
GO:0006687	glycosphingolipid metabolic process	biological_process	1	507	9	20900	0.198331	0.42981	4.58032	St6galnac3
GO:0007215	glutamate receptor signaling pathway	biological_process	1	507	9	20900	0.198331	0.42981	4.58032	Kcnb1
GO:0009308	amine metabolic process	biological_process	1	507	9	20900	0.198331	0.42981	4.58032	Inmt
GO:0009437	carnitine metabolic process	biological_process	1	507	9	20900	0.198331	0.42981	4.58032	Crot
GO:0010807	regulation of synaptic vesicle priming	biological_process	1	507	9	20900	0.198331	0.42981	4.58032	Stx1b
GO:0010890	positive regulation of sequestering of triglyceride	biological_process	1	507	9	20900	0.198331	0.42981	4.58032	Fitm1
GO:0010997	anaphase-promoting complex binding	molecular_function	1	507	9	20900	0.198331	0.42981	4.58032	Cdc20
GO:0014037	Schwann cell differentiation	biological_process	1	507	9	20900	0.198331	0.42981	4.58032	Erbb3
GO:0014047	glutamate secretion	biological_process	1	507	9	20900	0.198331	0.42981	4.58032	Bdnf
GO:0015180	L-alanine transmembrane transporter activity	molecular_function	1	507	9	20900	0.198331	0.42981	4.58032	Slc38a3
GO:0015732	prostaglandin transport	biological_process	1	507	9	20900	0.198331	0.42981	4.58032	Slc22a7
GO:0016709	oxidoreductase activity, acting on paired donors, with incorporation or reduction of molecular oxygen, NAD(P)H as one donor, and incorporation of one atom of oxygen	molecular_function	1	507	9	20900	0.198331	0.42981	4.58032	Mical2
GO:0016717	oxidoreductase activity, acting on paired donors, with oxidation of a pair of donors resulting in the reduction of molecular oxygen to two molecules of water	molecular_function	1	507	9	20900	0.198331	0.42981	4.58032	Fads2
GO:0016818	hydrolase activity, acting on acid anhydrides, in phosphorus-containing anhydrides	molecular_function	1	507	9	20900	0.198331	0.42981	4.58032	Nudt7
GO:0016830	carbon-carbon lyase activity	molecular_function	1	507	9	20900	0.198331	0.42981	4.58032	Hacl1
GO:0021554	optic nerve development	biological_process	1	507	9	20900	0.198331	0.42981	4.58032	Nav2
GO:0021587	cerebellum morphogenesis	biological_process	1	507	9	20900	0.198331	0.42981	4.58032	Gas1
GO:0021854	hypothalamus development	biological_process	1	507	9	20900	0.198331	0.42981	4.58032	Nkx2-6
GO:0030223	neutrophil differentiation	biological_process	1	507	9	20900	0.198331	0.42981	4.58032	Fasn
GO:0031017	exocrine pancreas development	biological_process	1	507	9	20900	0.198331	0.42981	4.58032	Xbp1
GO:0031204	post-translational protein targeting to membrane, translocation	biological_process	1	507	9	20900	0.198331	0.42981	4.58032	Sec61b
GO:0031256	leading edge membrane	cellular_component	1	507	9	20900	0.198331	0.42981	4.58032	Arhgap44
GO:0031394	positive regulation of prostaglandin biosynthetic process	biological_process	1	507	9	20900	0.198331	0.42981	4.58032	Avpr1a
GO:0031670	cellular response to nutrient	biological_process	1	507	9	20900	0.198331	0.42981	4.58032	Xbp1
GO:0031987	locomotion involved in locomotory behavior	biological_process	1	507	9	20900	0.198331	0.42981	4.58032	Rcan1
GO:0032229	negative regulation of synaptic transmission, GABAergic	biological_process	1	507	9	20900	0.198331	0.42981	4.58032	Bdnf
GO:0032287	peripheral nervous system myelin maintenance	biological_process	1	507	9	20900	0.198331	0.42981	4.58032	Ndrg1
GO:0032606	type I interferon production	biological_process	1	507	9	20900	0.198331	0.42981	4.58032	Irf7
GO:0033234	negative regulation of protein sumoylation	biological_process	1	507	9	20900	0.198331	0.42981	4.58032	Capn3
GO:0035356	intracellular triglyceride homeostasis	biological_process	1	507	9	20900	0.198331	0.42981	4.58032	Xbp1
GO:0035630	bone mineralization involved in bone maturation	biological_process	1	507	9	20900	0.198331	0.42981	4.58032	Snx10
GO:0036302	atrioventricular canal development	biological_process	1	507	9	20900	0.198331	0.42981	4.58032	Tbx20
GO:0040016	embryonic cleavage	biological_process	1	507	9	20900	0.198331	0.42981	4.58032	Top2a
GO:0042421	norepinephrine biosynthetic process	biological_process	1	507	9	20900	0.198331	0.42981	4.58032	Moxd1
GO:0042428	serotonin metabolic process	biological_process	1	507	9	20900	0.198331	0.42981	4.58032	Atp2b2
GO:0042487	regulation of odontogenesis of dentin-containing tooth	biological_process	1	507	9	20900	0.198331	0.42981	4.58032	Bmp2
GO:0042596	fear response	biological_process	1	507	9	20900	0.198331	0.42981	4.58032	Bdnf
GO:0043203	axon hillock	cellular_component	1	507	9	20900	0.198331	0.42981	4.58032	Tpx2
GO:0043569	negative regulation of insulin-like growth factor receptor signaling pathway	biological_process	1	507	9	20900	0.198331	0.42981	4.58032	Bmp2
GO:0044300	cerebellar mossy fiber	cellular_component	1	507	9	20900	0.198331	0.42981	4.58032	Cacng7
GO:0044321	response to leptin	biological_process	1	507	9	20900	0.198331	0.42981	4.58032	Ccnd1
GO:0044788	modulation by host of viral process	biological_process	1	507	9	20900	0.198331	0.42981	4.58032	Fasn
GO:0045124	regulation of bone resorption	biological_process	1	507	9	20900	0.198331	0.42981	4.58032	Pdk4
GO:0046085	adenosine metabolic process	biological_process	1	507	9	20900	0.198331	0.42981	4.58032	Nt5e
GO:0046500	S-adenosylmethionine metabolic process	biological_process	1	507	9	20900	0.198331	0.42981	4.58032	Gamt
GO:0046578	regulation of Ras protein signal transduction	biological_process	1	507	9	20900	0.198331	0.42981	4.58032	Sh2b2
GO:0046620	regulation of organ growth	biological_process	1	507	9	20900	0.198331	0.42981	4.58032	Bcl2l11
GO:0046879	hormone secretion	biological_process	1	507	9	20900	0.198331	0.42981	4.58032	Ltbp4
GO:0048170	positive regulation of long-term neuronal synaptic plasticity	biological_process	1	507	9	20900	0.198331	0.42981	4.58032	Bdnf
GO:0048539	bone marrow development	biological_process	1	507	9	20900	0.198331	0.42981	4.58032	Lrp5
GO:0050544	arachidonic acid binding	molecular_function	1	507	9	20900	0.198331	0.42981	4.58032	Cyp4a14
GO:0050649	testosterone 6-beta-hydroxylase activity	molecular_function	1	507	9	20900	0.198331	0.42981	4.58032	Cyp3a11
GO:0055015	ventricular cardiac muscle cell development	biological_process	1	507	9	20900	0.198331	0.42981	4.58032	Nkx2-6
GO:0055119	relaxation of cardiac muscle	biological_process	1	507	9	20900	0.198331	0.42981	4.58032	Gsn
GO:0060117	auditory receptor cell development	biological_process	1	507	9	20900	0.198331	0.42981	4.58032	Fgfr1
GO:0060174	limb bud formation	biological_process	1	507	9	20900	0.198331	0.42981	4.58032	Plxna2
GO:0060333	type II interferon-mediated signaling pathway	biological_process	1	507	9	20900	0.198331	0.42981	4.58032	Hpx
GO:0060452	positive regulation of cardiac muscle contraction	biological_process	1	507	9	20900	0.198331	0.42981	4.58032	Adra1a
GO:0060509	type I pneumocyte differentiation	biological_process	1	507	9	20900	0.198331	0.42981	4.58032	Thra
GO:0060998	regulation of dendritic spine development	biological_process	1	507	9	20900	0.198331	0.42981	4.58032	Mef2c
GO:0061032	visceral serous pericardium development	biological_process	1	507	9	20900	0.198331	0.42981	4.58032	Itga4
GO:0061384	heart trabecula morphogenesis	biological_process	1	507	9	20900	0.198331	0.42981	4.58032	Notch1
GO:0061549	sympathetic ganglion development	biological_process	1	507	9	20900	0.198331	0.42981	4.58032	Nrp2
GO:0070181	small ribosomal subunit rRNA binding	molecular_function	1	507	9	20900	0.198331	0.42981	4.58032	Cirbp
GO:0070192	chromosome organization involved in meiotic cell cycle	biological_process	1	507	9	20900	0.198331	0.42981	4.58032	Ccne1
GO:0070234	positive regulation of T cell apoptotic process	biological_process	1	507	9	20900	0.198331	0.42981	4.58032	Bcl2l11
GO:0071243	cellular response to arsenic-containing substance	biological_process	1	507	9	20900	0.198331	0.42981	4.58032	Cpeb2
GO:0071257	cellular response to electrical stimulus	biological_process	1	507	9	20900	0.198331	0.42981	4.58032	Gnat1
GO:0071864	positive regulation of cell proliferation in bone marrow	biological_process	1	507	9	20900	0.198331	0.42981	4.58032	Mef2c
GO:0097027	ubiquitin-protein transferase activator activity	molecular_function	1	507	9	20900	0.198331	0.42981	4.58032	Cdc20
GO:0097527	necroptotic signaling pathway	biological_process	1	507	9	20900	0.198331	0.42981	4.58032	Mlkl
GO:0150053	cerebellar climbing fiber to Purkinje cell synapse	cellular_component	1	507	9	20900	0.198331	0.42981	4.58032	Plxna4
GO:1902570	protein localization to nucleolus	biological_process	1	507	9	20900	0.198331	0.42981	4.58032	Pinx1
GO:1903136	cuprous ion binding	molecular_function	1	507	9	20900	0.198331	0.42981	4.58032	Prnp
GO:1903146	regulation of autophagy of mitochondrion	biological_process	1	507	9	20900	0.198331	0.42981	4.58032	Srebf1
GO:1904153	negative regulation of retrograde protein transport, ER to cytosol	biological_process	1	507	9	20900	0.198331	0.42981	4.58032	Derl3
GO:1905920	positive regulation of CoA-transferase activity	biological_process	1	507	9	20900	0.198331	0.42981	4.58032	Agtr1a
GO:2000553	positive regulation of T-helper 2 cell cytokine production	biological_process	1	507	9	20900	0.198331	0.42981	4.58032	Rsad2
GO:0005509	calcium ion binding	molecular_function	19	507	632	20900	0.199064	0.42981	1.2393	Sparcl1;Notch1;Enpp3;Celsr2;Rab11fip4;Cd93;Fbn1;Ltbp4;Apcs;Eef2k;Fat4;Capn3;Npnt;Atp2b2;Cblb;Nucb2;Gsn;Spock1;Syt3
GO:0001782	B cell homeostasis	biological_process	2	507	34	20900	0.199279	0.42981	2.42488	Bcl2l11;Mef2c
GO:0004866	endopeptidase inhibitor activity	molecular_function	2	507	34	20900	0.199279	0.42981	2.42488	Serpina1e;A2ml1
GO:0005834	heterotrimeric G-protein complex	cellular_component	2	507	34	20900	0.199279	0.42981	2.42488	Gnat2;Gnat1
GO:0008198	ferrous iron binding	molecular_function	2	507	34	20900	0.199279	0.42981	2.42488	Cdo1;Nt5e
GO:0030071	regulation of mitotic metaphase/anaphase transition	biological_process	2	507	34	20900	0.199279	0.42981	2.42488	Riok2;Hecw2
GO:0048754	branching morphogenesis of an epithelial tube	biological_process	2	507	34	20900	0.199279	0.42981	2.42488	Notch1;Lama5
GO:0051497	negative regulation of stress fiber assembly	biological_process	2	507	34	20900	0.199279	0.42981	2.42488	Dlc1;Kank3
GO:0051973	positive regulation of telomerase activity	biological_process	2	507	34	20900	0.199279	0.42981	2.42488	Nek2;Aurkb
GO:1904706	negative regulation of vascular associated smooth muscle cell proliferation	biological_process	2	507	34	20900	0.199279	0.42981	2.42488	Mef2c;Cdkn1a
GO:0016323	basolateral plasma membrane	cellular_component	9	507	266	20900	0.199399	0.42981	1.39476	Tfrc;Slc4a4;Slc13a5;Erbb3;Agtr1a;Slc22a7;Egfr;Slc38a3;Cldn1
GO:0007160	cell-matrix adhesion	biological_process	4	507	95	20900	0.19948	0.42981	1.7357	Bcl2l11;Npnt;Fgl1;Itga4
GO:0007179	transforming growth factor beta receptor signaling pathway	biological_process	4	507	95	20900	0.19948	0.42981	1.7357	Bmp2;Ltbp4;Npnt;Smad7
GO:0004386	helicase activity	molecular_function	5	507	128	20900	0.200268	0.430904	1.61027	Mcm3;Mcm2;Mcm4;Mcm6;Mcm5
GO:0006979	response to oxidative stress	biological_process	5	507	128	20900	0.200268	0.430904	1.61027	Rcan1;Etfdh;Prnp;Gclc;Pxdn
GO:0005249	voltage-gated potassium channel activity	molecular_function	3	507	64	20900	0.202839	0.434868	1.93232	Hcn3;Kcnb1;Lrg1
GO:0072089	stem cell proliferation	biological_process	3	507	64	20900	0.202839	0.434868	1.93232	Fgfr1;Axin2;Pbx1
GO:0016020	membrane	cellular_component	196	507	7693	20900	0.203537	0.434868	1.05026	Adra1a;Cyb561;Syne1;Srd5a1;Fads2;1810055G02Rik;Sec61b;Oas1g;Bace1;Oas1a;Mcu;Rtn4rl1;Prtn3;Bcl2l11;Rsad2;Gbp3;St6galnac3;St3gal2;Retsat;Nrp2;Etfdh;Wdr91;Pdia6;Tfrc;Avpr1a;Slc2a4;Slc4a4;Gramd4;Slc46a3;Rdh16;Dlc1;Hcn3;Lnpep;Plxna2;Clca3a1;Slc19a2;Crat;Gnat2;Gnat1;Slc10a2;Pdgfa;Pdgfc;Cyp2c70;Elovl6;Pnkd;Lrrc15;Cyp21a1;Scn8a;Slc22a15;Moxd1;Snx10;Lrp5;Tab2;Amigo1;Rnf144a;Retreg1;Vnn1;Notch1;Chst15;Ifi2…
GO:0004867	serine-type endopeptidase inhibitor activity	molecular_function	5	507	129	20900	0.204538	0.434868	1.59779	Serpina6;Serpina9;Serpina1e;A2ml1;Serpina11
GO:0043065	positive regulation of apoptotic process	biological_process	12	507	376	20900	0.204852	0.434868	1.31562	Bcl2l11;Htra4;Tbx20;Notch1;Ip6k2;Net1;Bmp2;Top2a;Gadd45a;Trp53inp1;Gadd45b;Zbp1
GO:0030574	collagen catabolic process	biological_process	2	507	35	20900	0.208182	0.434868	2.35559	Prtn3;Retreg1
GO:0030901	midbrain development	biological_process	2	507	35	20900	0.208182	0.434868	2.35559	Pitx3;Fgfr1
GO:0032635	interleukin-6 production	biological_process	2	507	35	20900	0.208182	0.434868	2.35559	Spon2;Prg4
GO:0043616	keratinocyte proliferation	biological_process	2	507	35	20900	0.208182	0.434868	2.35559	Efnb2;Cdkn1a
GO:0048468	cell development	biological_process	2	507	35	20900	0.208182	0.434868	2.35559	Dct;Axin2
GO:0048469	cell maturation	biological_process	2	507	35	20900	0.208182	0.434868	2.35559	Fgfr1;Angptl8
GO:0051881	regulation of mitochondrial membrane potential	biological_process	2	507	35	20900	0.208182	0.434868	2.35559	Ccn6;Tspan4
GO:0070527	platelet aggregation	biological_process	2	507	35	20900	0.208182	0.434868	2.35559	Fgl1;Pdgfra
GO:0005743	mitochondrial inner membrane	cellular_component	16	507	525	20900	0.208635	0.434868	1.25632	Pdk4;Mcu;Rsad2;Etfdh;Crat;Ifi27l2b;Coq10b;Pde2a;Slc25a34;Alas2;Alas1;Clpx;Hsd3b3;Cyp2b10;Ak2;Slc25a18
GO:0042742	defense response to bacterium	biological_process	7	507	199	20900	0.210183	0.434868	1.45005	Oas1g;Oas1a;Gbp3;Tab2;Spon2;Lgals4;Isg15
GO:0001222	transcription corepressor binding	molecular_function	3	507	66	20900	0.215449	0.434868	1.87377	Per2;Per3;Pbx1
GO:0001968	fibronectin binding	molecular_function	2	507	36	20900	0.217124	0.434868	2.29016	Lrrc15;Itga4
GO:0004860	protein kinase inhibitor activity	molecular_function	2	507	36	20900	0.217124	0.434868	2.29016	Inca1;Cdkn1a
GO:0007026	negative regulation of microtubule depolymerization	biological_process	2	507	36	20900	0.217124	0.434868	2.29016	Mid1ip1;Tpx2
GO:0019882	antigen processing and presentation	biological_process	2	507	36	20900	0.217124	0.434868	2.29016	Psmb9;Psmb8
GO:0061631	ubiquitin conjugating enzyme activity	molecular_function	2	507	36	20900	0.217124	0.434868	2.29016	Ube2d2b;Ube2l6
GO:0071260	cellular response to mechanical stimulus	biological_process	2	507	36	20900	0.217124	0.434868	2.29016	Pde2a;Ednra
GO:0000290	deadenylation-dependent decapping of nuclear-transcribed mRNA	biological_process	1	507	10	20900	0.217787	0.434868	4.12229	Noct
GO:0002526	acute inflammatory response	biological_process	1	507	10	20900	0.217787	0.434868	4.12229	Vnn1
GO:0002819	regulation of adaptive immune response	biological_process	1	507	10	20900	0.217787	0.434868	4.12229	Irf7
GO:0003183	mitral valve morphogenesis	biological_process	1	507	10	20900	0.217787	0.434868	4.12229	Axin2
GO:0003680	minor groove of adenine-thymine-rich DNA binding	molecular_function	1	507	10	20900	0.217787	0.434868	4.12229	Mef2c
GO:0005222	intracellular cAMP-activated cation channel activity	molecular_function	1	507	10	20900	0.217787	0.434868	4.12229	Hcn3
GO:0006084	acetyl-CoA metabolic process	biological_process	1	507	10	20900	0.217787	0.434868	4.12229	Fasn
GO:0006196	AMP catabolic process	biological_process	1	507	10	20900	0.217787	0.434868	4.12229	Nt5e
GO:0006241	CTP biosynthetic process	biological_process	1	507	10	20900	0.217787	0.434868	4.12229	Ctps
GO:0006616	SRP-dependent cotranslational protein targeting to membrane, translocation	biological_process	1	507	10	20900	0.217787	0.434868	4.12229	Sec61b
GO:0008015	blood circulation	biological_process	1	507	10	20900	0.217787	0.434868	4.12229	Tbx20
GO:0009072	aromatic amino acid metabolic process	biological_process	1	507	10	20900	0.217787	0.434868	4.12229	Pah
GO:0009435	NAD biosynthetic process	biological_process	1	507	10	20900	0.217787	0.434868	4.12229	Nampt
GO:0010172	embryonic body morphogenesis	biological_process	1	507	10	20900	0.217787	0.434868	4.12229	Grem2
GO:0010669	epithelial structure maintenance	biological_process	1	507	10	20900	0.217787	0.434868	4.12229	Lsr
GO:0014883	transition between fast and slow fiber	biological_process	1	507	10	20900	0.217787	0.434868	4.12229	Tead1
GO:0015183	L-aspartate transmembrane transporter activity	molecular_function	1	507	10	20900	0.217787	0.434868	4.12229	Slc25a18
GO:0016174	NAD(P)H oxidase H2O2-forming activity	molecular_function	1	507	10	20900	0.217787	0.434868	4.12229	Mical2
GO:0016247	channel regulator activity	molecular_function	1	507	10	20900	0.217787	0.434868	4.12229	Cacng7
GO:0019992	diacylglycerol binding	molecular_function	1	507	10	20900	0.217787	0.434868	4.12229	Fitm1
GO:0021695	cerebellar cortex development	biological_process	1	507	10	20900	0.217787	0.434868	4.12229	Nav2
GO:0021707	cerebellar granule cell differentiation	biological_process	1	507	10	20900	0.217787	0.434868	4.12229	Atp2b2
GO:0021930	cerebellar granule cell precursor proliferation	biological_process	1	507	10	20900	0.217787	0.434868	4.12229	Atf5
GO:0030056	hemidesmosome	cellular_component	1	507	10	20900	0.217787	0.434868	4.12229	Lama3
GO:0030388	fructose 1,6-bisphosphate metabolic process	biological_process	1	507	10	20900	0.217787	0.434868	4.12229	Aldoc
GO:0030681	multimeric ribonuclease P complex	cellular_component	1	507	10	20900	0.217787	0.434868	4.12229	Rpp38
GO:0031666	positive regulation of lipopolysaccharide-mediated signaling pathway	biological_process	1	507	10	20900	0.217787	0.434868	4.12229	Bmp6
GO:0032451	demethylase activity	molecular_function	1	507	10	20900	0.217787	0.434868	4.12229	Cyp3a11
GO:0032964	collagen biosynthetic process	biological_process	1	507	10	20900	0.217787	0.434868	4.12229	Col5a1
GO:0033204	ribonuclease P RNA binding	molecular_function	1	507	10	20900	0.217787	0.434868	4.12229	Rpp38
GO:0033572	transferrin transport	biological_process	1	507	10	20900	0.217787	0.434868	4.12229	Tfrc
GO:0034333	adherens junction assembly	biological_process	1	507	10	20900	0.217787	0.434868	4.12229	Smad7
GO:0034340	response to type I interferon	biological_process	1	507	10	20900	0.217787	0.434868	4.12229	Isg15
GO:0034706	sodium channel complex	cellular_component	1	507	10	20900	0.217787	0.434868	4.12229	Scn8a
GO:0035360	positive regulation of peroxisome proliferator activated receptor signaling pathway	biological_process	1	507	10	20900	0.217787	0.434868	4.12229	Bmp2
GO:0035374	chondroitin sulfate binding	molecular_function	1	507	10	20900	0.217787	0.434868	4.12229	Rtn4rl1
GO:0035886	vascular associated smooth muscle cell differentiation	biological_process	1	507	10	20900	0.217787	0.434868	4.12229	Cfd
GO:0042053	regulation of dopamine metabolic process	biological_process	1	507	10	20900	0.217787	0.434868	4.12229	Pnkd
GO:0042415	norepinephrine metabolic process	biological_process	1	507	10	20900	0.217787	0.434868	4.12229	Ednra
GO:0043367	CD4-positive, alpha-beta T cell differentiation	biological_process	1	507	10	20900	0.217787	0.434868	4.12229	Rsad2
GO:0044027	negative regulation of gene expression via CpG island methylation	biological_process	1	507	10	20900	0.217787	0.434868	4.12229	Uhrf1
GO:0044406	adhesion of symbiont to host	biological_process	1	507	10	20900	0.217787	0.434868	4.12229	Gbp3
GO:0045843	negative regulation of striated muscle tissue development	biological_process	1	507	10	20900	0.217787	0.434868	4.12229	Bdnf
GO:0045955	negative regulation of calcium ion-dependent exocytosis	biological_process	1	507	10	20900	0.217787	0.434868	4.12229	Notch1
GO:0046055	dGMP catabolic process	biological_process	1	507	10	20900	0.217787	0.434868	4.12229	Dnph1
GO:0046605	regulation of centrosome cycle	biological_process	1	507	10	20900	0.217787	0.434868	4.12229	Atf5
GO:0047044	androstan-3-alpha,17-beta-diol dehydrogenase activity	molecular_function	1	507	10	20900	0.217787	0.434868	4.12229	Rdh16
GO:0048541	Peyer's patch development	biological_process	1	507	10	20900	0.217787	0.434868	4.12229	Rorc
GO:0048672	positive regulation of collateral sprouting	biological_process	1	507	10	20900	0.217787	0.434868	4.12229	Bdnf
GO:0048702	embryonic neurocranium morphogenesis	biological_process	1	507	10	20900	0.217787	0.434868	4.12229	Mthfd1l
GO:0050856	regulation of T cell receptor signaling pathway	biological_process	1	507	10	20900	0.217787	0.434868	4.12229	Cblb
GO:0051148	negative regulation of muscle cell differentiation	biological_process	1	507	10	20900	0.217787	0.434868	4.12229	Bmp2
GO:0051444	negative regulation of ubiquitin-protein transferase activity	biological_process	1	507	10	20900	0.217787	0.434868	4.12229	Smad7
GO:0060022	hard palate development	biological_process	1	507	10	20900	0.217787	0.434868	4.12229	Gabrb3
GO:0060119	inner ear receptor cell development	biological_process	1	507	10	20900	0.217787	0.434868	4.12229	Gabrb3
GO:0060484	lung-associated mesenchyme development	biological_process	1	507	10	20900	0.217787	0.434868	4.12229	Fgfr1
GO:0060541	respiratory system development	biological_process	1	507	10	20900	0.217787	0.434868	4.12229	Smpd3
GO:0060710	chorio-allantoic fusion	biological_process	1	507	10	20900	0.217787	0.434868	4.12229	Itga4
GO:0060982	coronary artery morphogenesis	biological_process	1	507	10	20900	0.217787	0.434868	4.12229	Notch1
GO:0061101	neuroendocrine cell differentiation	biological_process	1	507	10	20900	0.217787	0.434868	4.12229	Notch1
GO:0061669	spontaneous neurotransmitter secretion	biological_process	1	507	10	20900	0.217787	0.434868	4.12229	Stx1b
GO:0070198	protein localization to chromosome, telomeric region	biological_process	1	507	10	20900	0.217787	0.434868	4.12229	Pinx1
GO:0070314	G1 to G0 transition	biological_process	1	507	10	20900	0.217787	0.434868	4.12229	Smpd3
GO:0070573	metallodipeptidase activity	molecular_function	1	507	10	20900	0.217787	0.434868	4.12229	Dpep1
GO:0070852	cell body fiber	cellular_component	1	507	10	20900	0.217787	0.434868	4.12229	Srd5a1
GO:0071614	linoleic acid epoxygenase activity	molecular_function	1	507	10	20900	0.217787	0.434868	4.12229	Cyp2j9
GO:0072112	podocyte differentiation	biological_process	1	507	10	20900	0.217787	0.434868	4.12229	Ednra
GO:0072534	perineuronal net	cellular_component	1	507	10	20900	0.217787	0.434868	4.12229	Hapln1
GO:0086100	endothelin receptor signaling pathway	biological_process	1	507	10	20900	0.217787	0.434868	4.12229	Ednra
GO:0090382	phagosome maturation	biological_process	1	507	10	20900	0.217787	0.434868	4.12229	Mreg
GO:0097011	cellular response to granulocyte macrophage colony-stimulating factor stimulus	biological_process	1	507	10	20900	0.217787	0.434868	4.12229	Pde2a
GO:0097084	vascular associated smooth muscle cell development	biological_process	1	507	10	20900	0.217787	0.434868	4.12229	Ednra
GO:0097152	mesenchymal cell apoptotic process	biological_process	1	507	10	20900	0.217787	0.434868	4.12229	Ednra
GO:0098887	neurotransmitter receptor transport, endosome to postsynaptic membrane	biological_process	1	507	10	20900	0.217787	0.434868	4.12229	Arhgap44
GO:0098970	postsynaptic neurotransmitter receptor diffusion trapping	biological_process	1	507	10	20900	0.217787	0.434868	4.12229	Cacng7
GO:0099054	presynapse assembly	biological_process	1	507	10	20900	0.217787	0.434868	4.12229	Efnb2
GO:0101021	estrogen 2-hydroxylase activity	molecular_function	1	507	10	20900	0.217787	0.434868	4.12229	Cyp2b10
GO:0140110	transcription regulator activity	molecular_function	1	507	10	20900	0.217787	0.434868	4.12229	Id4
GO:0140928	inhibition of non-skeletal tissue mineralization	biological_process	1	507	10	20900	0.217787	0.434868	4.12229	Nt5e
GO:0140933	5'-(N(7)-methylguanosine 5'-triphospho)-[mRNA] hydrolase activity	molecular_function	1	507	10	20900	0.217787	0.434868	4.12229	Nudt7
GO:1900004	negative regulation of serine-type endopeptidase activity	biological_process	1	507	10	20900	0.217787	0.434868	4.12229	Serpina1e
GO:1900454	positive regulation of long-term synaptic depression	biological_process	1	507	10	20900	0.217787	0.434868	4.12229	Kcnb1
GO:1901985	positive regulation of protein acetylation	biological_process	1	507	10	20900	0.217787	0.434868	4.12229	Xbp1
GO:1904645	response to amyloid-beta	biological_process	1	507	10	20900	0.217787	0.434868	4.12229	Prnp
GO:1990454	L-type voltage-gated calcium channel complex	cellular_component	1	507	10	20900	0.217787	0.434868	4.12229	Cacng7
GO:2000234	positive regulation of rRNA processing	biological_process	1	507	10	20900	0.217787	0.434868	4.12229	Riok2
GO:2000320	negative regulation of T-helper 17 cell differentiation	biological_process	1	507	10	20900	0.217787	0.434868	4.12229	Smad7
GO:2000491	positive regulation of hepatic stellate cell activation	biological_process	1	507	10	20900	0.217787	0.434868	4.12229	Fgfr1
GO:2000987	positive regulation of behavioral fear response	biological_process	1	507	10	20900	0.217787	0.434868	4.12229	Mef2c
GO:0000151	ubiquitin ligase complex	cellular_component	4	507	99	20900	0.219737	0.437909	1.66557	Rnf144a;Ube2d2b;Dyrk2;Ube2l6
GO:0005884	actin filament	cellular_component	4	507	99	20900	0.219737	0.437909	1.66557	Mical2;Dlc1;Sh2b2;Gas7
GO:0046330	positive regulation of JNK cascade	biological_process	4	507	99	20900	0.219737	0.437909	1.66557	Map4k4;Gadd45a;Gadd45b;Taok3
GO:0031982	vesicle	cellular_component	6	507	167	20900	0.220427	0.439001	1.48106	Slc2a4;Lnpep;Bmp6;Bmp2;Myo7b;Tspan4
GO:0032991	protein-containing complex	cellular_component	26	507	912	20900	0.224321	0.443442	1.17521	Eps8l2;Mef2c;Nek2;Srebf1;Cdca8;Bmp2;Ifitm3;Apcs;Top2a;Capn3;Bmyc;Axin2;Egfr;Stap1;Chaf1b;Ocln;Gsn;Cdkn1a;Pdgfra;Klk1b4;Mreg;Gucy1a1;Smad7;Cldn1;Vcpkmt;Cdc20
GO:0031901	early endosome membrane	cellular_component	4	507	100	20900	0.224885	0.443442	1.64892	Wdr91;Ifitm3;Egfr;Snx21
GO:0033138	positive regulation of peptidyl-serine phosphorylation	biological_process	4	507	100	20900	0.224885	0.443442	1.64892	Tfrc;Ip6k2;Bdnf;Egfr
GO:0090630	activation of GTPase activity	biological_process	4	507	100	20900	0.224885	0.443442	1.64892	Arhgef16;Mtss2;Rangap1;Arhgap24
GO:0015459	potassium channel regulator activity	molecular_function	2	507	37	20900	0.2261	0.443442	2.22826	Amigo1;Sgk2
GO:0030017	sarcomere	cellular_component	2	507	37	20900	0.2261	0.443442	2.22826	Syne1;Mef2c
GO:0048701	embryonic cranial skeleton morphogenesis	biological_process	2	507	37	20900	0.2261	0.443442	2.22826	Gas1;Pdgfra
GO:0098688	parallel fiber to Purkinje cell synapse	cellular_component	2	507	37	20900	0.2261	0.443442	2.22826	Scn8a;Atp2b2
GO:0072686	mitotic spindle	cellular_component	5	507	134	20900	0.226326	0.443442	1.53817	Hecw2;Tpx2;Trat1;Rangap1;Gem
GO:0042733	embryonic digit morphogenesis	biological_process	3	507	68	20900	0.228218	0.443442	1.81866	Lrp5;Gas1;Sall1
GO:0001843	neural tube closure	biological_process	4	507	101	20900	0.230064	0.443442	1.63259	Dlc1;Sall1;Mthfr;Mthfd1l
GO:0007420	brain development	biological_process	7	507	205	20900	0.23126	0.443442	1.40761	Amigo1;Fgfr1;Id4;Gabrb3;Nfasc;Ccdc141;Pbx1
GO:0000149	SNARE binding	molecular_function	3	507	69	20900	0.234656	0.443442	1.7923	Stx1b;Kcnb1;Syt3
GO:0001786	phosphatidylserine binding	molecular_function	3	507	69	20900	0.234656	0.443442	1.7923	Cavin2;Smpd3;Syt3
GO:0097060	synaptic membrane	cellular_component	3	507	69	20900	0.234656	0.443442	1.7923	Pde2a;Nt5e;Syt3
GO:0043235	receptor complex	cellular_component	7	507	206	20900	0.234841	0.443442	1.40078	Lrp5;Notch1;Fgfr1;Erbb3;Il12rb1;Egfr;Pdgfra
GO:0006641	triglyceride metabolic process	biological_process	2	507	38	20900	0.235101	0.443442	2.16963	Pcsk9;Insig2
GO:0051968	positive regulation of synaptic transmission, glutamatergic	biological_process	2	507	38	20900	0.235101	0.443442	2.16963	Cacng7;Egfr
GO:1904646	cellular response to amyloid-beta	biological_process	2	507	38	20900	0.235101	0.443442	2.16963	Prnp;Itga4
GO:1990138	neuron projection extension	biological_process	2	507	38	20900	0.235101	0.443442	2.16963	Bdnf;Itga4
GO:0009791	post-embryonic development	biological_process	4	507	102	20900	0.235273	0.443442	1.61658	Llgl2;Bcl2l11;Etnk2;Atf5
GO:0050852	T cell receptor signaling pathway	biological_process	4	507	102	20900	0.235273	0.443442	1.61658	Eif2b3;Tec;Cblb;Btnl9
GO:0000578	embryonic axis specification	biological_process	1	507	11	20900	0.236771	0.443442	3.74753	Frat1
GO:0001574	ganglioside biosynthetic process	biological_process	1	507	11	20900	0.236771	0.443442	3.74753	St6galnac3
GO:0001956	positive regulation of neurotransmitter secretion	biological_process	1	507	11	20900	0.236771	0.443442	3.74753	Stx1b
GO:0002262	myeloid cell homeostasis	biological_process	1	507	11	20900	0.236771	0.443442	3.74753	Bcl2l11
GO:0002827	positive regulation of T-helper 1 type immune response	biological_process	1	507	11	20900	0.236771	0.443442	3.74753	Il12rb1
GO:0003854	3-beta-hydroxy-delta5-steroid dehydrogenase activity	molecular_function	1	507	11	20900	0.236771	0.443442	3.74753	Hsd3b3
GO:0004383	guanylate cyclase activity	molecular_function	1	507	11	20900	0.236771	0.443442	3.74753	Gucy1a1
GO:0004526	ribonuclease P activity	molecular_function	1	507	11	20900	0.236771	0.443442	3.74753	Rpp38
GO:0005114	type II transforming growth factor beta receptor binding	molecular_function	1	507	11	20900	0.236771	0.443442	3.74753	Lrg1
GO:0005388	P-type calcium transporter activity	molecular_function	1	507	11	20900	0.236771	0.443442	3.74753	Atp2b2
GO:0006596	polyamine biosynthetic process	biological_process	1	507	11	20900	0.236771	0.443442	3.74753	Srm
GO:0006750	glutathione biosynthetic process	biological_process	1	507	11	20900	0.236771	0.443442	3.74753	Gclc
GO:0006957	complement activation, alternative pathway	biological_process	1	507	11	20900	0.236771	0.443442	3.74753	Cfd
GO:0008207	C21-steroid hormone metabolic process	biological_process	1	507	11	20900	0.236771	0.443442	3.74753	Hsd3b3
GO:0009086	methionine biosynthetic process	biological_process	1	507	11	20900	0.236771	0.443442	3.74753	Mthfr
GO:0010907	positive regulation of glucose metabolic process	biological_process	1	507	11	20900	0.236771	0.443442	3.74753	Slc45a3
GO:0010960	magnesium ion homeostasis	biological_process	1	507	11	20900	0.236771	0.443442	3.74753	Mtss1
GO:0015132	prostaglandin transmembrane transporter activity	molecular_function	1	507	11	20900	0.236771	0.443442	3.74753	Slc22a7
GO:0015810	aspartate transmembrane transport	biological_process	1	507	11	20900	0.236771	0.443442	3.74753	Slc25a18
GO:0015867	ATP transport	biological_process	1	507	11	20900	0.236771	0.443442	3.74753	Slc17a9
GO:0016918	retinal binding	molecular_function	1	507	11	20900	0.236771	0.443442	3.74753	Rbp1
GO:0019227	neuronal action potential propagation	biological_process	1	507	11	20900	0.236771	0.443442	3.74753	Cntnap1
GO:0019911	structural constituent of myelin sheath	molecular_function	1	507	11	20900	0.236771	0.443442	3.74753	Marveld1
GO:0030688	preribosome, small subunit precursor	cellular_component	1	507	11	20900	0.236771	0.443442	3.74753	Riok2
GO:0032099	negative regulation of appetite	biological_process	1	507	11	20900	0.236771	0.443442	3.74753	Nucb2
GO:0032958	inositol phosphate biosynthetic process	biological_process	1	507	11	20900	0.236771	0.443442	3.74753	Ip6k2
GO:0034056	estrogen response element binding	molecular_function	1	507	11	20900	0.236771	0.443442	3.74753	Nr6a1
GO:0034205	amyloid-beta formation	biological_process	1	507	11	20900	0.236771	0.443442	3.74753	Bace1
GO:0034392	negative regulation of smooth muscle cell apoptotic process	biological_process	1	507	11	20900	0.236771	0.443442	3.74753	Agtr1a
GO:0034501	protein localization to kinetochore	biological_process	1	507	11	20900	0.236771	0.443442	3.74753	Aurkb
GO:0034993	meiotic nuclear membrane microtubule tethering complex	cellular_component	1	507	11	20900	0.236771	0.443442	3.74753	Syne1
GO:0035308	negative regulation of protein dephosphorylation	biological_process	1	507	11	20900	0.236771	0.443442	3.74753	Ppp1r16b
GO:0036444	calcium import into the mitochondrion	biological_process	1	507	11	20900	0.236771	0.443442	3.74753	Mcu
GO:0038166	angiotensin-activated signaling pathway	biological_process	1	507	11	20900	0.236771	0.443442	3.74753	Agtr1a
GO:0042074	cell migration involved in gastrulation	biological_process	1	507	11	20900	0.236771	0.443442	3.74753	Lrp5
GO:0042759	long-chain fatty acid biosynthetic process	biological_process	1	507	11	20900	0.236771	0.443442	3.74753	Elovl6
GO:0043008	ATP-dependent protein binding	molecular_function	1	507	11	20900	0.236771	0.443442	3.74753	Prnp
GO:0045217	cell-cell junction maintenance	biological_process	1	507	11	20900	0.236771	0.443442	3.74753	Prtn3
GO:0045542	positive regulation of cholesterol biosynthetic process	biological_process	1	507	11	20900	0.236771	0.443442	3.74753	Srebf1
GO:0045760	positive regulation of action potential	biological_process	1	507	11	20900	0.236771	0.443442	3.74753	Adra1a
GO:0045842	positive regulation of mitotic metaphase/anaphase transition	biological_process	1	507	11	20900	0.236771	0.443442	3.74753	Cdc20
GO:0048019	receptor antagonist activity	molecular_function	1	507	11	20900	0.236771	0.443442	3.74753	Dkk4
GO:0048251	elastic fiber assembly	biological_process	1	507	11	20900	0.236771	0.443442	3.74753	Ltbp4
GO:0048495	Roundabout binding	molecular_function	1	507	11	20900	0.236771	0.443442	3.74753	Rtn4rl1
GO:0048846	axon extension involved in axon guidance	biological_process	1	507	11	20900	0.236771	0.443442	3.74753	Nrp2
GO:0050656	3'-phosphoadenosine 5'-phosphosulfate binding	molecular_function	1	507	11	20900	0.236771	0.443442	3.74753	Chst15
GO:0051291	protein heterooligomerization	biological_process	1	507	11	20900	0.236771	0.443442	3.74753	Tmem120b
GO:0051315	attachment of mitotic spindle microtubules to kinetochore	biological_process	1	507	11	20900	0.236771	0.443442	3.74753	Mis12
GO:0051450	myoblast proliferation	biological_process	1	507	11	20900	0.236771	0.443442	3.74753	Atoh8
GO:0051451	myoblast migration	biological_process	1	507	11	20900	0.236771	0.443442	3.74753	Net1
GO:0051561	positive regulation of mitochondrial calcium ion concentration	biological_process	1	507	11	20900	0.236771	0.443442	3.74753	Mcu
GO:0051602	response to electrical stimulus	biological_process	1	507	11	20900	0.236771	0.443442	3.74753	Xbp1
GO:0051926	negative regulation of calcium ion transport	biological_process	1	507	11	20900	0.236771	0.443442	3.74753	Usp2
GO:0060379	cardiac muscle cell myoblast differentiation	biological_process	1	507	11	20900	0.236771	0.443442	3.74753	Notch1
GO:0060670	branching involved in labyrinthine layer morphogenesis	biological_process	1	507	11	20900	0.236771	0.443442	3.74753	Llgl2
GO:0070257	positive regulation of mucus secretion	biological_process	1	507	11	20900	0.236771	0.443442	3.74753	Egfr
GO:0070365	hepatocyte differentiation	biological_process	1	507	11	20900	0.236771	0.443442	3.74753	E2f7
GO:0070585	protein localization to mitochondrion	biological_process	1	507	11	20900	0.236771	0.443442	3.74753	Isg15
GO:0070828	heterochromatin organization	biological_process	1	507	11	20900	0.236771	0.443442	3.74753	Mthfr
GO:0071420	cellular response to histamine	biological_process	1	507	11	20900	0.236771	0.443442	3.74753	Gabrb3
GO:0072678	T cell migration	biological_process	1	507	11	20900	0.236771	0.443442	3.74753	Itga4
GO:0085020	protein K6-linked ubiquitination	biological_process	1	507	11	20900	0.236771	0.443442	3.74753	Ube2d2b
GO:0090037	positive regulation of protein kinase C signaling	biological_process	1	507	11	20900	0.236771	0.443442	3.74753	Adra1a
GO:0090309	positive regulation of DNA methylation-dependent heterochromatin formation	biological_process	1	507	11	20900	0.236771	0.443442	3.74753	Resf1
GO:0090571	RNA polymerase II transcription repressor complex	cellular_component	1	507	11	20900	0.236771	0.443442	3.74753	Bmyc
GO:0097400	interleukin-17-mediated signaling pathway	biological_process	1	507	11	20900	0.236771	0.443442	3.74753	Notch1
GO:0097435	supramolecular fiber organization	biological_process	1	507	11	20900	0.236771	0.443442	3.74753	Col5a1
GO:0097484	dendrite extension	biological_process	1	507	11	20900	0.236771	0.443442	3.74753	Bdnf
GO:0140052	cellular response to oxidised low-density lipoprotein particle stimulus	biological_process	1	507	11	20900	0.236771	0.443442	3.74753	Smpd3
GO:1900119	positive regulation of execution phase of apoptosis	biological_process	1	507	11	20900	0.236771	0.443442	3.74753	Dlc1
GO:1902807	negative regulation of cell cycle G1/S phase transition	biological_process	1	507	11	20900	0.236771	0.443442	3.74753	Gas1
GO:1903053	regulation of extracellular matrix organization	biological_process	1	507	11	20900	0.236771	0.443442	3.74753	Axin2
GO:1903715	regulation of aerobic respiration	biological_process	1	507	11	20900	0.236771	0.443442	3.74753	Cbfa2t3
GO:1903818	positive regulation of voltage-gated potassium channel activity	biological_process	1	507	11	20900	0.236771	0.443442	3.74753	Amigo1
GO:1904383	response to sodium phosphate	biological_process	1	507	11	20900	0.236771	0.443442	3.74753	Fgfr1
GO:2000678	negative regulation of transcription regulatory region DNA binding	biological_process	1	507	11	20900	0.236771	0.443442	3.74753	Per2
GO:0006914	autophagy	biological_process	7	507	207	20900	0.238441	0.446297	1.39401	Depp1;Retreg1;Ei24;Xbp1;Trp53inp1;Creg1;Nhlrc1
GO:0005759	mitochondrial matrix	cellular_component	6	507	172	20900	0.24012	0.449168	1.43801	Acsm1;Acss3;Pde2a;Alas2;Alas1;Clpx
GO:0005793	endoplasmic reticulum-Golgi intermediate compartment	cellular_component	3	507	70	20900	0.241126	0.449946	1.76669	Pdia6;Nucb2;Nat8
GO:0005801	cis-Golgi network	cellular_component	2	507	39	20900	0.244122	0.449946	2.11399	Retreg1;Rab30
GO:0017046	peptide hormone binding	molecular_function	2	507	39	20900	0.244122	0.449946	2.11399	Avpr1a;Pth2r
GO:0032465	regulation of cytokinesis	biological_process	2	507	39	20900	0.244122	0.449946	2.11399	Rab11fip4;Aurkb
GO:0033627	cell adhesion mediated by integrin	biological_process	2	507	39	20900	0.244122	0.449946	2.11399	Fbn1;Itga4
GO:0045664	regulation of neuron differentiation	biological_process	2	507	39	20900	0.244122	0.449946	2.11399	Nrep;Bdnf
GO:0045824	negative regulation of innate immune response	biological_process	2	507	39	20900	0.244122	0.449946	2.11399	Aurkb;Dtx4
GO:0055007	cardiac muscle cell differentiation	biological_process	2	507	39	20900	0.244122	0.449946	2.11399	Mef2c;Bmp2
GO:2000379	positive regulation of reactive oxygen species metabolic process	biological_process	2	507	39	20900	0.244122	0.449946	2.11399	Gadd45a;Cdkn1a
GO:2001244	positive regulation of intrinsic apoptotic signaling pathway	biological_process	2	507	39	20900	0.244122	0.449946	2.11399	Bcl2l11;Ei24
GO:0008360	regulation of cell shape	biological_process	5	507	138	20900	0.244227	0.449946	1.49358	Dlc1;Plxna2;Gas7;Sema3e;Plxna4
GO:0005886	plasma membrane	cellular_component	128	507	4987	20900	0.244256	0.449946	1.05806	Adra1a;Cdo1;1810055G02Rik;Bace1;Rtn4rl1;Llgl2;Prtn3;Eps8l2;Gbp3;Nrp2;Pdia6;Tfrc;Avpr1a;Slc2a4;Slc4a4;Mcc;Tcim;Hcn3;Lnpep;Plxna2;Clca3a1;Slc19a2;Gnat2;Pdgfc;Mtss2;Lrrc15;Scn8a;Slc22a15;Unc93a2;Lrp5;Amigo1;Rnf144a;Vnn1;Notch1;Klf9;Enpp3;Fgd5;Cacng7;Celsr2;Cd93;Asap2;Pth2r;Arl4a;Slc13a5;Cnksr3;Bmp2;Ifitm3;Dpep1;Slco1a4;Pcsk9;Nrg4;Prnp;Pde2a;Lsr;Gjc3;Marveld1;Sh2b2;Fgfr1;Gas7;Gas1;Erbb3;Rasgrp3;Fat4;…
GO:0010008	endosome membrane	cellular_component	4	507	105	20900	0.251063	0.449946	1.5704	Wdr91;Tfrc;Notch1;Egfr
GO:0030198	extracellular matrix organization	biological_process	6	507	175	20900	0.252182	0.449946	1.41336	Adamts6;Adamts7;Abi3bp;Npnt;Pxdn;Pdgfra
GO:0006695	cholesterol biosynthetic process	biological_process	2	507	40	20900	0.253156	0.449946	2.06114	Srebf1;Insig2
GO:0007080	mitotic metaphase chromosome alignment	biological_process	2	507	40	20900	0.253156	0.449946	2.06114	Cdca8;Pinx1
GO:0016747	acyltransferase activity, transferring groups other than amino-acyl groups	molecular_function	2	507	40	20900	0.253156	0.449946	2.06114	Elovl6;Nat8
GO:0030513	positive regulation of BMP signaling pathway	biological_process	2	507	40	20900	0.253156	0.449946	2.06114	Tbx20;Notch1
GO:0045214	sarcomere organization	biological_process	2	507	40	20900	0.253156	0.449946	2.06114	Xirp1;Capn3
GO:0051539	4 iron, 4 sulfur cluster binding	molecular_function	2	507	40	20900	0.253156	0.449946	2.06114	Rsad2;Etfdh
GO:0060412	ventricular septum morphogenesis	biological_process	2	507	40	20900	0.253156	0.449946	2.06114	Notch1;Smad7
GO:0071310	cellular response to organic substance	biological_process	2	507	40	20900	0.253156	0.449946	2.06114	Ccnd1;Ednra
GO:2000134	negative regulation of G1/S transition of mitotic cell cycle	biological_process	2	507	40	20900	0.253156	0.449946	2.06114	E2f7;Cdkn1a
GO:0019221	cytokine-mediated signaling pathway	biological_process	5	507	140	20900	0.253315	0.449946	1.47225	Grem2;Sh2b2;Klf6;Il12rb1;Il22ra1
GO:0008076	voltage-gated potassium channel complex	cellular_component	3	507	72	20900	0.254149	0.449946	1.71762	Amigo1;Kcnb1;Lrg1
GO:0008286	insulin receptor signaling pathway	biological_process	3	507	72	20900	0.254149	0.449946	1.71762	Pdk4;Srebf1;Sh2b2
GO:0050808	synapse organization	biological_process	3	507	72	20900	0.254149	0.449946	1.71762	Atp2b2;Nfasc;Sema3e
GO:1901224	positive regulation of non-canonical NF-kappaB signal transduction	biological_process	3	507	72	20900	0.254149	0.449946	1.71762	Tcim;Egfr;Smpd3
GO:0000002	mitochondrial genome maintenance	biological_process	1	507	12	20900	0.255296	0.449946	3.43524	Tymp
GO:0000137	Golgi cis cisterna	cellular_component	1	507	12	20900	0.255296	0.449946	3.43524	Smpd3
GO:0000255	allantoin metabolic process	biological_process	1	507	12	20900	0.255296	0.449946	3.43524	Dnph1
GO:0000731	DNA synthesis involved in DNA repair	biological_process	1	507	12	20900	0.255296	0.449946	3.43524	Wrnip1
GO:0001696	gastric acid secretion	biological_process	1	507	12	20900	0.255296	0.449946	3.43524	Snx10
GO:0002903	negative regulation of B cell apoptotic process	biological_process	1	507	12	20900	0.255296	0.449946	3.43524	Aurkb
GO:0003170	heart valve development	biological_process	1	507	12	20900	0.255296	0.449946	3.43524	Pde2a
GO:0003323	type B pancreatic cell development	biological_process	1	507	12	20900	0.255296	0.449946	3.43524	Bmp6
GO:0004468	lysine N-acetyltransferase activity, acting on acetyl phosphate as donor	molecular_function	1	507	12	20900	0.255296	0.449946	3.43524	Nat8
GO:0005652	nuclear lamina	cellular_component	1	507	12	20900	0.255296	0.449946	3.43524	Stx1b
GO:0005979	regulation of glycogen biosynthetic process	biological_process	1	507	12	20900	0.255296	0.449946	3.43524	Ppp1r3c
GO:0006091	generation of precursor metabolites and energy	biological_process	1	507	12	20900	0.255296	0.449946	3.43524	Crot
GO:0006098	pentose-phosphate shunt	biological_process	1	507	12	20900	0.255296	0.449946	3.43524	Rpia
GO:0006112	energy reserve metabolic process	biological_process	1	507	12	20900	0.255296	0.449946	3.43524	Adgrf5
GO:0006182	cGMP biosynthetic process	biological_process	1	507	12	20900	0.255296	0.449946	3.43524	Gucy1a1
GO:0006536	glutamate metabolic process	biological_process	1	507	12	20900	0.255296	0.449946	3.43524	Gclc
GO:0006690	icosanoid metabolic process	biological_process	1	507	12	20900	0.255296	0.449946	3.43524	Cyp2j9
GO:0006691	leukotriene metabolic process	biological_process	1	507	12	20900	0.255296	0.449946	3.43524	Dpep1
GO:0006880	intracellular sequestering of iron ion	biological_process	1	507	12	20900	0.255296	0.449946	3.43524	Bdh2
GO:0006977	DNA damage response, signal transduction by p53 class mediator resulting in cell cycle arrest	biological_process	1	507	12	20900	0.255296	0.449946	3.43524	Cdkn1a
GO:0009100	glycoprotein metabolic process	biological_process	1	507	12	20900	0.255296	0.449946	3.43524	St6galnac3
GO:0014049	positive regulation of glutamate secretion	biological_process	1	507	12	20900	0.255296	0.449946	3.43524	Avpr1a
GO:0016081	synaptic vesicle docking	biological_process	1	507	12	20900	0.255296	0.449946	3.43524	Stx1b
GO:0016486	peptide hormone processing	biological_process	1	507	12	20900	0.255296	0.449946	3.43524	Pcsk4
GO:0016805	dipeptidase activity	molecular_function	1	507	12	20900	0.255296	0.449946	3.43524	Dpep1
GO:0021795	cerebral cortex cell migration	biological_process	1	507	12	20900	0.255296	0.449946	3.43524	Egfr
GO:0022414	reproductive process	biological_process	1	507	12	20900	0.255296	0.449946	3.43524	Pcsk4
GO:0030021	extracellular matrix structural constituent conferring compression resistance	molecular_function	1	507	12	20900	0.255296	0.449946	3.43524	Hapln1
GO:0031432	titin binding	molecular_function	1	507	12	20900	0.255296	0.449946	3.43524	Capn3
GO:0031571	mitotic G1 DNA damage checkpoint signaling	biological_process	1	507	12	20900	0.255296	0.449946	3.43524	Ccnd1
GO:0032000	positive regulation of fatty acid beta-oxidation	biological_process	1	507	12	20900	0.255296	0.449946	3.43524	Abcd2
GO:0032780	negative regulation of ATP-dependent activity	biological_process	1	507	12	20900	0.255296	0.449946	3.43524	Vcpkmt
GO:0032926	negative regulation of activin receptor signaling pathway	biological_process	1	507	12	20900	0.255296	0.449946	3.43524	Smad7
GO:0033089	positive regulation of T cell differentiation in thymus	biological_process	1	507	12	20900	0.255296	0.449946	3.43524	Vnn1
GO:0033539	fatty acid beta-oxidation using acyl-CoA dehydrogenase	biological_process	1	507	12	20900	0.255296	0.449946	3.43524	Etfdh
GO:0034663	endoplasmic reticulum chaperone complex	cellular_component	1	507	12	20900	0.255296	0.449946	3.43524	Pdia6
GO:0035331	negative regulation of hippo signaling	biological_process	1	507	12	20900	0.255296	0.449946	3.43524	Map2k3
GO:0035612	AP-2 adaptor complex binding	molecular_function	1	507	12	20900	0.255296	0.449946	3.43524	Gabrb3
GO:0035739	CD4-positive, alpha-beta T cell proliferation	biological_process	1	507	12	20900	0.255296	0.449946	3.43524	Cblb
GO:0038180	nerve growth factor signaling pathway	biological_process	1	507	12	20900	0.255296	0.449946	3.43524	Bdnf
GO:0040011	locomotion	biological_process	1	507	12	20900	0.255296	0.449946	3.43524	Atp2b2
GO:0042101	T cell receptor complex	cellular_component	1	507	12	20900	0.255296	0.449946	3.43524	Trat1
GO:0042416	dopamine biosynthetic process	biological_process	1	507	12	20900	0.255296	0.449946	3.43524	Agtr1a
GO:0042627	chylomicron	cellular_component	1	507	12	20900	0.255296	0.449946	3.43524	Lsr
GO:0042989	sequestering of actin monomers	biological_process	1	507	12	20900	0.255296	0.449946	3.43524	Gsn
GO:0043586	tongue development	biological_process	1	507	12	20900	0.255296	0.449946	3.43524	Nkx2-6
GO:0044237	cellular metabolic process	biological_process	1	507	12	20900	0.255296	0.449946	3.43524	Polr2d
GO:0045348	positive regulation of MHC class II biosynthetic process	biological_process	1	507	12	20900	0.255296	0.449946	3.43524	Xbp1
GO:0045869	negative regulation of single stranded viral RNA replication via double stranded DNA intermediate	biological_process	1	507	12	20900	0.255296	0.449946	3.43524	Resf1
GO:0046688	response to copper ion	biological_process	1	507	12	20900	0.255296	0.449946	3.43524	Prnp
GO:0048103	somatic stem cell division	biological_process	1	507	12	20900	0.255296	0.449946	3.43524	Notch1
GO:0048681	negative regulation of axon regeneration	biological_process	1	507	12	20900	0.255296	0.449946	3.43524	Rtn4rl1
GO:0050847	progesterone receptor signaling pathway	biological_process	1	507	12	20900	0.255296	0.449946	3.43524	Klf9
GO:0051168	nuclear export	biological_process	1	507	12	20900	0.255296	0.449946	3.43524	Rangap1
GO:0051382	kinetochore assembly	biological_process	1	507	12	20900	0.255296	0.449946	3.43524	Mis12
GO:0051974	negative regulation of telomerase activity	biological_process	1	507	12	20900	0.255296	0.449946	3.43524	Pinx1
GO:0055003	cardiac myofibril assembly	biological_process	1	507	12	20900	0.255296	0.449946	3.43524	Pdgfra
GO:0060426	lung vasculature development	biological_process	1	507	12	20900	0.255296	0.449946	3.43524	Bmp2
GO:0061061	muscle structure development	biological_process	1	507	12	20900	0.255296	0.449946	3.43524	Capn3
GO:0070244	negative regulation of thymocyte apoptotic process	biological_process	1	507	12	20900	0.255296	0.449946	3.43524	Rorc
GO:0070306	lens fiber cell differentiation	biological_process	1	507	12	20900	0.255296	0.449946	3.43524	Pitx3
GO:0070613	regulation of protein processing	biological_process	1	507	12	20900	0.255296	0.449946	3.43524	Rfx4
GO:0070989	oxidative demethylation	biological_process	1	507	12	20900	0.255296	0.449946	3.43524	Cyp3a11
GO:0071361	cellular response to ethanol	biological_process	1	507	12	20900	0.255296	0.449946	3.43524	Trp53inp1
GO:0072006	nephron development	biological_process	1	507	12	20900	0.255296	0.449946	3.43524	Fat4
GO:0097264	self proteolysis	biological_process	1	507	12	20900	0.255296	0.449946	3.43524	Capn3
GO:0140313	molecular sequestering activity	molecular_function	1	507	12	20900	0.255296	0.449946	3.43524	Xaf1
GO:1901029	negative regulation of mitochondrial outer membrane permeabilization involved in apoptotic signaling pathway	biological_process	1	507	12	20900	0.255296	0.449946	3.43524	Gclc
GO:1903706	regulation of hemopoiesis	biological_process	1	507	12	20900	0.255296	0.449946	3.43524	Tcim
GO:1905146	lysosomal protein catabolic process	biological_process	1	507	12	20900	0.255296	0.449946	3.43524	Slc17a9
GO:1990405	protein antigen binding	molecular_function	1	507	12	20900	0.255296	0.449946	3.43524	Itga4
GO:2000272	negative regulation of signaling receptor activity	biological_process	1	507	12	20900	0.255296	0.449946	3.43524	Ppargc1a
GO:2000562	negative regulation of CD4-positive, alpha-beta T cell proliferation	biological_process	1	507	12	20900	0.255296	0.449946	3.43524	Cblb
GO:0000977	RNA polymerase II transcription regulatory region sequence-specific DNA binding	molecular_function	12	507	396	20900	0.256081	0.451072	1.24918	Mef2c;Zhx3;Tbx20;E2f7;Klf9;Srebf1;Xbp1;Atf5;Hes6;Dbp;Nr2c2;Pbx1
GO:0042391	regulation of membrane potential	biological_process	4	507	106	20900	0.256375	0.451332	1.55558	Slc4a4;Hcn3;Xirp1;Gabrb3
GO:0005525	GTP binding	molecular_function	11	507	360	20900	0.259761	0.45703	1.25959	Gbp3;Acsm1;Gnat2;Gnat1;Arl4a;Gimap8;Rnd1;Rab36;Gem;Gucy1a1;Rab30
GO:0043547	positive regulation of GTPase activity	biological_process	6	507	177	20900	0.260316	0.457745	1.39739	Arhgap44;Prtn3;Map4k4;Asap2;Net1;Rasgrp3
GO:0001750	photoreceptor outer segment	cellular_component	3	507	73	20900	0.260699	0.458157	1.69409	Gnat2;Gnat1;Cerkl
GO:0003281	ventricular septum development	biological_process	2	507	41	20900	0.262198	0.459481	2.01087	Pde2a;Sall1
GO:0006096	glycolytic process	biological_process	2	507	41	20900	0.262198	0.459481	2.01087	Pklr;Aldoc
GO:0030177	positive regulation of Wnt signaling pathway	biological_process	2	507	41	20900	0.262198	0.459481	2.01087	Bmp2;Sall1
GO:0061436	establishment of skin barrier	biological_process	2	507	41	20900	0.262198	0.459481	2.01087	Lsr;Cldn1
GO:0072593	reactive oxygen species metabolic process	biological_process	2	507	41	20900	0.262198	0.459481	2.01087	Pdk4;Sh3pxd2a
GO:0042472	inner ear morphogenesis	biological_process	3	507	74	20900	0.26727	0.4597	1.6712	Fgfr1;Atp2b2;Insig2
GO:0043531	ADP binding	molecular_function	2	507	42	20900	0.271241	0.4597	1.96299	Gclc;Coq8a
GO:0043536	positive regulation of blood vessel endothelial cell migration	biological_process	2	507	42	20900	0.271241	0.4597	1.96299	Map2k3;Fgfr1
GO:0043627	response to estrogen	biological_process	2	507	42	20900	0.271241	0.4597	1.96299	Rcan1;Agtr1a
GO:0048675	axon extension	biological_process	2	507	42	20900	0.271241	0.4597	1.96299	Bdnf;Ednra
GO:0048873	homeostasis of number of cells within a tissue	biological_process	2	507	42	20900	0.271241	0.4597	1.96299	Notch1;Ildr2
GO:0050905	neuromuscular process	biological_process	2	507	42	20900	0.271241	0.4597	1.96299	Cntnap1;Ednra
GO:0045893	positive regulation of DNA-templated transcription	biological_process	20	507	707	20900	0.271432	0.4597	1.16614	Clock;Mef2c;Tbx20;Pitx3;Lrp5;Notch1;Srebf1;Bmp2;Map2k3;Ppargc1a;Trp53inp1;Capn3;Bmyc;Rorc;Atf5;Egfr;Tead1;Sall1;Irf7;Atoh8
GO:0005622	intracellular anatomical structure	cellular_component	5	507	144	20900	0.27173	0.4597	1.43135	Arhgap44;Cbfa2t3;Myzap;Egfr;Sntg2
GO:0045177	apical part of cell	cellular_component	5	507	144	20900	0.27173	0.4597	1.43135	Ifitm3;Dpep1;Fat4;Klk1b4;Adgrf5
GO:0035091	phosphatidylinositol binding	molecular_function	4	507	109	20900	0.272443	0.4597	1.51277	Snx10;Snx21;Sh3pxd2a;Mreg
GO:0000164	protein phosphatase type 1 complex	cellular_component	1	507	13	20900	0.273371	0.4597	3.17099	Ppp1r3c
GO:0000930	gamma-tubulin complex	cellular_component	1	507	13	20900	0.273371	0.4597	3.17099	Resf1
GO:0001217	DNA-binding transcription repressor activity	molecular_function	1	507	13	20900	0.273371	0.4597	3.17099	E2f7
GO:0001682	tRNA 5'-leader removal	biological_process	1	507	13	20900	0.273371	0.4597	3.17099	Rpp38
GO:0003198	epithelial to mesenchymal transition involved in endocardial cushion formation	biological_process	1	507	13	20900	0.273371	0.4597	3.17099	Notch1
GO:0003214	cardiac left ventricle morphogenesis	biological_process	1	507	13	20900	0.273371	0.4597	3.17099	Notch1
GO:0003254	regulation of membrane depolarization	biological_process	1	507	13	20900	0.273371	0.4597	3.17099	Hcn3
GO:0004535	poly(A)-specific ribonuclease activity	molecular_function	1	507	13	20900	0.273371	0.4597	3.17099	Noct
GO:0004865	protein serine/threonine phosphatase inhibitor activity	molecular_function	1	507	13	20900	0.273371	0.4597	3.17099	Ppp1r14a
GO:0005916	fascia adherens	cellular_component	1	507	13	20900	0.273371	0.4597	3.17099	Xirp1
GO:0006082	organic acid metabolic process	biological_process	1	507	13	20900	0.273371	0.4597	3.17099	Cyp2j9
GO:0006651	diacylglycerol biosynthetic process	biological_process	1	507	13	20900	0.273371	0.4597	3.17099	Plpp1
GO:0006978	DNA damage response, signal transduction by p53 class mediator resulting in transcription of p21 class mediator	biological_process	1	507	13	20900	0.273371	0.4597	3.17099	Cdkn1a
GO:0006996	organelle organization	biological_process	1	507	13	20900	0.273371	0.4597	3.17099	Atp2b2
GO:0007042	lysosomal lumen acidification	biological_process	1	507	13	20900	0.273371	0.4597	3.17099	Creg1
GO:0007127	meiosis I	biological_process	1	507	13	20900	0.273371	0.4597	3.17099	Bcl2l11
GO:0007143	female meiotic nuclear division	biological_process	1	507	13	20900	0.273371	0.4597	3.17099	Top2a
GO:0009101	glycoprotein biosynthetic process	biological_process	1	507	13	20900	0.273371	0.4597	3.17099	St3gal2
GO:0016050	vesicle organization	biological_process	1	507	13	20900	0.273371	0.4597	3.17099	Snx10
GO:0016331	morphogenesis of embryonic epithelium	biological_process	1	507	13	20900	0.273371	0.4597	3.17099	Lama5
GO:0016504	peptidase activator activity	molecular_function	1	507	13	20900	0.273371	0.4597	3.17099	Clpx
GO:0017166	vinculin binding	molecular_function	1	507	13	20900	0.273371	0.4597	3.17099	Dlc1
GO:0018022	peptidyl-lysine methylation	biological_process	1	507	13	20900	0.273371	0.4597	3.17099	Vcpkmt
GO:0019217	regulation of fatty acid metabolic process	biological_process	1	507	13	20900	0.273371	0.4597	3.17099	Srebf1
GO:0019841	retinol binding	molecular_function	1	507	13	20900	0.273371	0.4597	3.17099	Rbp1
GO:0022851	GABA-gated chloride ion channel activity	molecular_function	1	507	13	20900	0.273371	0.4597	3.17099	Gabrb3
GO:0030877	beta-catenin destruction complex	cellular_component	1	507	13	20900	0.273371	0.4597	3.17099	Axin2
GO:0031386	protein tag activity	molecular_function	1	507	13	20900	0.273371	0.4597	3.17099	Isg15
GO:0031629	synaptic vesicle fusion to presynaptic active zone membrane	biological_process	1	507	13	20900	0.273371	0.4597	3.17099	Stx1b
GO:0031915	positive regulation of synaptic plasticity	biological_process	1	507	13	20900	0.273371	0.4597	3.17099	Cdc20
GO:0032204	regulation of telomere maintenance	biological_process	1	507	13	20900	0.273371	0.4597	3.17099	Bmyc
GO:0032482	Rab protein signal transduction	biological_process	1	507	13	20900	0.273371	0.4597	3.17099	Rab30
GO:0032495	response to muramyl dipeptide	biological_process	1	507	13	20900	0.273371	0.4597	3.17099	Notch1
GO:0032591	dendritic spine membrane	cellular_component	1	507	13	20900	0.273371	0.4597	3.17099	Atp2b2
GO:0032835	glomerulus development	biological_process	1	507	13	20900	0.273371	0.4597	3.17099	Ednra
GO:0033162	melanosome membrane	cellular_component	1	507	13	20900	0.273371	0.4597	3.17099	Mreg
GO:0033689	negative regulation of osteoblast proliferation	biological_process	1	507	13	20900	0.273371	0.4597	3.17099	Axin2
GO:0036376	sodium ion export across plasma membrane	biological_process	1	507	13	20900	0.273371	0.4597	3.17099	Slc4a4
GO:0038084	vascular endothelial growth factor signaling pathway	biological_process	1	507	13	20900	0.273371	0.4597	3.17099	Nrp2
GO:0038133	ERBB2-ERBB3 signaling pathway	biological_process	1	507	13	20900	0.273371	0.4597	3.17099	Erbb3
GO:0042761	very long-chain fatty acid biosynthetic process	biological_process	1	507	13	20900	0.273371	0.4597	3.17099	Elovl6
GO:0043200	response to amino acid	biological_process	1	507	13	20900	0.273371	0.4597	3.17099	Cdo1
GO:0044322	endoplasmic reticulum quality control compartment	cellular_component	1	507	13	20900	0.273371	0.4597	3.17099	Sec61b
GO:0045618	positive regulation of keratinocyte differentiation	biological_process	1	507	13	20900	0.273371	0.4597	3.17099	Notch1
GO:0045830	positive regulation of isotype switching	biological_process	1	507	13	20900	0.273371	0.4597	3.17099	Tfrc
GO:0046549	retinal cone cell development	biological_process	1	507	13	20900	0.273371	0.4597	3.17099	Gnat2
GO:0048771	tissue remodeling	biological_process	1	507	13	20900	0.273371	0.4597	3.17099	Gnat2
GO:0050435	amyloid-beta metabolic process	biological_process	1	507	13	20900	0.273371	0.4597	3.17099	Bace1
GO:0050793	regulation of developmental process	biological_process	1	507	13	20900	0.273371	0.4597	3.17099	Notch1
GO:0051014	actin filament severing	biological_process	1	507	13	20900	0.273371	0.4597	3.17099	Gsn
GO:0051549	positive regulation of keratinocyte migration	biological_process	1	507	13	20900	0.273371	0.4597	3.17099	Map4k4
GO:0060402	calcium ion transport into cytosol	biological_process	1	507	13	20900	0.273371	0.4597	3.17099	Adra1a
GO:0062187	anandamide 8,9 epoxidase activity	molecular_function	1	507	13	20900	0.273371	0.4597	3.17099	Cyp2b10
GO:0062188	anandamide 11,12 epoxidase activity	molecular_function	1	507	13	20900	0.273371	0.4597	3.17099	Cyp2b10
GO:0070294	renal sodium ion absorption	biological_process	1	507	13	20900	0.273371	0.4597	3.17099	Ednra
GO:0070986	left/right axis specification	biological_process	1	507	13	20900	0.273371	0.4597	3.17099	Notch1
GO:0071398	cellular response to fatty acid	biological_process	1	507	13	20900	0.273371	0.4597	3.17099	Pdk4
GO:0071493	cellular response to UV-B	biological_process	1	507	13	20900	0.273371	0.4597	3.17099	Cdkn1a
GO:0085029	extracellular matrix assembly	biological_process	1	507	13	20900	0.273371	0.4597	3.17099	Smpd3
GO:0140296	general transcription initiation factor binding	molecular_function	1	507	13	20900	0.273371	0.4597	3.17099	Thra
GO:1900272	negative regulation of long-term synaptic potentiation	biological_process	1	507	13	20900	0.273371	0.4597	3.17099	Prnp
GO:1990635	proximal dendrite	cellular_component	1	507	13	20900	0.273371	0.4597	3.17099	Kcnb1
GO:2000672	negative regulation of motor neuron apoptotic process	biological_process	1	507	13	20900	0.273371	0.4597	3.17099	Erbb3
GO:0050839	cell adhesion molecule binding	molecular_function	3	507	75	20900	0.273859	0.460269	1.64892	Fgfr1;Tjp3;Itga4
GO:0070588	calcium ion transmembrane transport	biological_process	4	507	110	20900	0.277837	0.466699	1.49901	Mcu;Cacng7;Atp2b2;Ednra
GO:0005044	scavenger receptor activity	molecular_function	2	507	43	20900	0.280281	0.468873	1.91734	Prg4;Scara5
GO:0006665	sphingolipid metabolic process	biological_process	2	507	43	20900	0.280281	0.468873	1.91734	Cerkl;Smpd3
GO:0008047	enzyme activator activity	molecular_function	2	507	43	20900	0.280281	0.468873	1.91734	Wrnip1;Fam47e
GO:0060079	excitatory postsynaptic potential	biological_process	2	507	43	20900	0.280281	0.468873	1.91734	Mef2c;Bdnf
GO:0060976	coronary vasculature development	biological_process	2	507	43	20900	0.280281	0.468873	1.91734	Adamts6;Pde2a
GO:0071902	positive regulation of protein serine/threonine kinase activity	biological_process	2	507	43	20900	0.280281	0.468873	1.91734	Ip6k2;Tead1
GO:1904707	positive regulation of vascular associated smooth muscle cell proliferation	biological_process	2	507	43	20900	0.280281	0.468873	1.91734	Ppargc1a;Agtr1a
GO:0051965	positive regulation of synapse assembly	biological_process	3	507	76	20900	0.280466	0.468873	1.62722	Amigo1;Bdnf;Eef2k
GO:0060271	cilium assembly	biological_process	7	507	220	20900	0.286698	0.468873	1.31164	Alpk1;Snx10;Celsr2;Lama5;Tbc1d31;Rfx4;Gsn
GO:0009267	cellular response to starvation	biological_process	3	507	77	20900	0.287087	0.468873	1.60609	Pdk4;Srebf1;Pcsk9
GO:0030216	keratinocyte differentiation	biological_process	3	507	77	20900	0.287087	0.468873	1.60609	Notch1;Tgm1;Cdkn1a
GO:0045880	positive regulation of smoothened signaling pathway	biological_process	2	507	44	20900	0.289311	0.468873	1.87377	Ttc23;Gas1
GO:0048568	embryonic organ development	biological_process	2	507	44	20900	0.289311	0.468873	1.87377	Tead1;Pbx1
GO:0048662	negative regulation of smooth muscle cell proliferation	biological_process	2	507	44	20900	0.289311	0.468873	1.87377	Bmp2;Ppargc1a
GO:2000648	positive regulation of stem cell proliferation	biological_process	2	507	44	20900	0.289311	0.468873	1.87377	Fgfr1;Pbx1
GO:0007015	actin filament organization	biological_process	5	507	148	20900	0.290419	0.468873	1.39266	Xirp1;Myo7b;Rnd1;Gsn;Mtss1
GO:0003677	DNA binding	molecular_function	46	507	1740	20900	0.290901	0.468873	1.0898	Zfp652;Clock;Sp4;Mef2c;Zhx3;Tbx20;Thra;Mcm10;Nr6a1;E2f7;Pitx3;Setbp1;Wrnip1;Klf9;Pou2f1;Srebf1;Xbp1;Mcm3;Mcm2;Mcm4;Mcm6;Top2a;Ppargc1a;Zfp112;Zfhx4;Rfx4;Klf6;Uhrf1;Bhlhe41;Tef;Rorc;Atf5;Maff;Tead1;Sall1;Hes6;Nucb2;Zfp30;Nkx2-6;Irf7;Dbp;Atoh8;Zbp1;Nr2c2;Mcm5;Pbx1
GO:0001946	lymphangiogenesis	biological_process	1	507	14	20900	0.291009	0.468873	2.94449	Ptpn14
GO:0002091	negative regulation of receptor internalization	biological_process	1	507	14	20900	0.291009	0.468873	2.94449	Pcsk9
GO:0002260	lymphocyte homeostasis	biological_process	1	507	14	20900	0.291009	0.468873	2.94449	Bcl2l11
GO:0003215	cardiac right ventricle morphogenesis	biological_process	1	507	14	20900	0.291009	0.468873	2.94449	Tbx20
GO:0005536	glucose binding	molecular_function	1	507	14	20900	0.291009	0.468873	2.94449	Gys2
GO:0005545	1-phosphatidylinositol binding	molecular_function	1	507	14	20900	0.291009	0.468873	2.94449	Snx10
GO:0006259	DNA metabolic process	biological_process	1	507	14	20900	0.291009	0.468873	2.94449	Top2a
GO:0006346	DNA methylation-dependent heterochromatin formation	biological_process	1	507	14	20900	0.291009	0.468873	2.94449	Bmyc
GO:0006739	NADP metabolic process	biological_process	1	507	14	20900	0.291009	0.468873	2.94449	Noct
GO:0006851	mitochondrial calcium ion transmembrane transport	biological_process	1	507	14	20900	0.291009	0.468873	2.94449	Mcu
GO:0007175	negative regulation of epidermal growth factor-activated receptor activity	biological_process	1	507	14	20900	0.291009	0.468873	2.94449	Cblb
GO:0007260	tyrosine phosphorylation of STAT protein	biological_process	1	507	14	20900	0.291009	0.468873	2.94449	Hpx
GO:0008195	phosphatidate phosphatase activity	molecular_function	1	507	14	20900	0.291009	0.468873	2.94449	Plpp1
GO:0008253	5'-nucleotidase activity	molecular_function	1	507	14	20900	0.291009	0.468873	2.94449	Nt5e
GO:0008509	monoatomic anion transmembrane transporter activity	molecular_function	1	507	14	20900	0.291009	0.468873	2.94449	Slc4a4
GO:0010739	positive regulation of protein kinase A signaling	biological_process	1	507	14	20900	0.291009	0.468873	2.94449	Tcim
GO:0010955	negative regulation of protein processing	biological_process	1	507	14	20900	0.291009	0.468873	2.94449	Gas1
GO:0016594	glycine binding	molecular_function	1	507	14	20900	0.291009	0.468873	2.94449	Gldc
GO:0016595	glutamate binding	molecular_function	1	507	14	20900	0.291009	0.468873	2.94449	Gclc
GO:0016702	oxidoreductase activity, acting on single donors with incorporation of molecular oxygen, incorporation of two atoms of oxygen	molecular_function	1	507	14	20900	0.291009	0.468873	2.94449	Cdo1
GO:0022900	electron transport chain	biological_process	1	507	14	20900	0.291009	0.468873	2.94449	Etfdh
GO:0030330	DNA damage response, signal transduction by p53 class mediator	biological_process	1	507	14	20900	0.291009	0.468873	2.94449	E2f7
GO:0030516	regulation of axon extension	biological_process	1	507	14	20900	0.291009	0.468873	2.94449	Bdnf
GO:0030903	notochord development	biological_process	1	507	14	20900	0.291009	0.468873	2.94449	Tead1
GO:0031748	D1 dopamine receptor binding	molecular_function	1	507	14	20900	0.291009	0.468873	2.94449	Agtr1a
GO:0032233	positive regulation of actin filament bundle assembly	biological_process	1	507	14	20900	0.291009	0.468873	2.94449	Mtss1
GO:0033598	mammary gland epithelial cell proliferation	biological_process	1	507	14	20900	0.291009	0.468873	2.94449	Ccnd1
GO:0033962	P-body assembly	biological_process	1	507	14	20900	0.291009	0.468873	2.94449	Noct
GO:0034362	low-density lipoprotein particle	cellular_component	1	507	14	20900	0.291009	0.468873	2.94449	Lsr
GO:0035136	forelimb morphogenesis	biological_process	1	507	14	20900	0.291009	0.468873	2.94449	Sall1
GO:0035137	hindlimb morphogenesis	biological_process	1	507	14	20900	0.291009	0.468873	2.94449	Sall1
GO:0042301	phosphate ion binding	molecular_function	1	507	14	20900	0.291009	0.468873	2.94449	Pde2a
GO:0042770	signal transduction in response to DNA damage	biological_process	1	507	14	20900	0.291009	0.468873	2.94449	Gadd45a
GO:0043023	ribosomal large subunit binding	molecular_function	1	507	14	20900	0.291009	0.468873	2.94449	Cpeb2
GO:0043394	proteoglycan binding	molecular_function	1	507	14	20900	0.291009	0.468873	2.94449	Col5a1
GO:0043605	amide catabolic process	biological_process	1	507	14	20900	0.291009	0.468873	2.94449	Dnph1
GO:0046839	phospholipid dephosphorylation	biological_process	1	507	14	20900	0.291009	0.468873	2.94449	Plpp1
GO:0048038	quinone binding	molecular_function	1	507	14	20900	0.291009	0.468873	2.94449	Etfdh
GO:0048484	enteric nervous system development	biological_process	1	507	14	20900	0.291009	0.468873	2.94449	Ednra
GO:0048667	cell morphogenesis involved in neuron differentiation	biological_process	1	507	14	20900	0.291009	0.468873	2.94449	Mef2c
GO:0051310	metaphase chromosome alignment	biological_process	1	507	14	20900	0.291009	0.468873	2.94449	Gem
GO:0055078	sodium ion homeostasis	biological_process	1	507	14	20900	0.291009	0.468873	2.94449	Ednra
GO:0060413	atrial septum morphogenesis	biological_process	1	507	14	20900	0.291009	0.468873	2.94449	Tbx20
GO:0060444	branching involved in mammary gland duct morphogenesis	biological_process	1	507	14	20900	0.291009	0.468873	2.94449	Lrp5
GO:0061036	positive regulation of cartilage development	biological_process	1	507	14	20900	0.291009	0.468873	2.94449	Bmp2
GO:0061049	cell growth involved in cardiac muscle cell development	biological_process	1	507	14	20900	0.291009	0.468873	2.94449	Adra1a
GO:0061099	negative regulation of protein tyrosine kinase activity	biological_process	1	507	14	20900	0.291009	0.468873	2.94449	Srcin1
GO:0062189	anandamide 14,15 epoxidase activity	molecular_function	1	507	14	20900	0.291009	0.468873	2.94449	Cyp2b10
GO:0070231	T cell apoptotic process	biological_process	1	507	14	20900	0.291009	0.468873	2.94449	Bcl2l11
GO:0070242	thymocyte apoptotic process	biological_process	1	507	14	20900	0.291009	0.468873	2.94449	Bcl2l11
GO:0071901	negative regulation of protein serine/threonine kinase activity	biological_process	1	507	14	20900	0.291009	0.468873	2.94449	Gadd45a
GO:0090110	COPII-coated vesicle cargo loading	biological_process	1	507	14	20900	0.291009	0.468873	2.94449	Sec23b
GO:0097154	GABAergic neuron differentiation	biological_process	1	507	14	20900	0.291009	0.468873	2.94449	Sall1
GO:0097178	ruffle assembly	biological_process	1	507	14	20900	0.291009	0.468873	2.94449	Snx10
GO:0097320	plasma membrane tubulation	biological_process	1	507	14	20900	0.291009	0.468873	2.94449	Cavin2
GO:0097550	transcription preinitiation complex	cellular_component	1	507	14	20900	0.291009	0.468873	2.94449	Myzap
GO:0099565	chemical synaptic transmission, postsynaptic	biological_process	1	507	14	20900	0.291009	0.468873	2.94449	Gabrb3
GO:0140042	lipid droplet formation	biological_process	1	507	14	20900	0.291009	0.468873	2.94449	Fitm1
GO:1904753	negative regulation of vascular associated smooth muscle cell migration	biological_process	1	507	14	20900	0.291009	0.468873	2.94449	Mef2c
GO:2000347	positive regulation of hepatocyte proliferation	biological_process	1	507	14	20900	0.291009	0.468873	2.94449	Xbp1
GO:2001241	positive regulation of extrinsic apoptotic signaling pathway in absence of ligand	biological_process	1	507	14	20900	0.291009	0.468873	2.94449	Unc5b
GO:0001938	positive regulation of endothelial cell proliferation	biological_process	3	507	78	20900	0.29372	0.472746	1.5855	Bmp6;Ppp1r16b;Lrg1
GO:0045665	negative regulation of neuron differentiation	biological_process	3	507	78	20900	0.29372	0.472746	1.5855	Notch1;Id4;Pbx1
GO:0007613	memory	biological_process	4	507	113	20900	0.294117	0.472892	1.45922	Bace1;Bdnf;Gabrb3;Cyp7b1
GO:0051402	neuron apoptotic process	biological_process	4	507	113	20900	0.294117	0.472892	1.45922	Bdnf;Erbb3;Ppargc1a;Agtr1a
GO:0004715	non-membrane spanning protein tyrosine kinase activity	molecular_function	2	507	45	20900	0.298328	0.477667	1.83213	Tec;Wee1
GO:0010811	positive regulation of cell-substrate adhesion	biological_process	2	507	45	20900	0.298328	0.477667	1.83213	Abi3bp;Npnt
GO:0043473	pigmentation	biological_process	2	507	45	20900	0.298328	0.477667	1.83213	Dct;Mreg
GO:0045184	establishment of protein localization	biological_process	2	507	45	20900	0.298328	0.477667	1.83213	Mcc;Npnt
GO:0045471	response to ethanol	biological_process	2	507	45	20900	0.298328	0.477667	1.83213	Cdo1;Aacs
GO:0046326	positive regulation of glucose import	biological_process	2	507	45	20900	0.298328	0.477667	1.83213	Erbb3;Ocln
GO:0071300	cellular response to retinoic acid	biological_process	2	507	45	20900	0.298328	0.477667	1.83213	Mef2c;Tead1
GO:0097192	extrinsic apoptotic signaling pathway in absence of ligand	biological_process	2	507	45	20900	0.298328	0.477667	1.83213	Bcl2l11;Erbb3
GO:0006887	exocytosis	biological_process	4	507	114	20900	0.299572	0.479055	1.44642	Srcin1;Llgl2;Kcnb1;Syt3
GO:0001664	G protein-coupled receptor binding	molecular_function	3	507	79	20900	0.300363	0.479055	1.56543	Gnat2;Gnat1;Prok1
GO:0032091	negative regulation of protein binding	biological_process	3	507	79	20900	0.300363	0.479055	1.56543	Xirp1;Aurkb;Cdkn1a
GO:0005856	cytoskeleton	cellular_component	37	507	1391	20900	0.302996	0.479055	1.09651	Syne1;Srcin1;Alpk1;Nek2;Frmd4a;Keg1;Snx10;Hecw2;Fgd5;Mid1ip1;Ptpn14;Cdca8;Tpx2;Marveld1;Tbc1d31;Myo7b;Mylip;Tec;Rnd1;Atf5;Rangap1;Dyrk2;Myzap;Aurkb;Sntg2;Fign;Limch1;Ndrg1;Cep85l;Kntc1;Gsn;Arhgap24;Mtss1;Kank3;Camk2b;Cdc20;Gys2
GO:0048661	positive regulation of smooth muscle cell proliferation	biological_process	3	507	80	20900	0.307013	0.479055	1.54586	Nampt;Egfr;Smpd3
GO:0002088	lens development in camera-type eye	biological_process	2	507	46	20900	0.307327	0.479055	1.7923	Pitx3;Crybb3
GO:0032391	photoreceptor connecting cilium	cellular_component	2	507	46	20900	0.307327	0.479055	1.7923	Alpk1;Gnat1
GO:0001759	organ induction	biological_process	1	507	15	20900	0.30822	0.479055	2.74819	Fgfr1
GO:0001945	lymph vessel development	biological_process	1	507	15	20900	0.30822	0.479055	2.74819	Efnb2
GO:0002098	tRNA wobble uridine modification	biological_process	1	507	15	20900	0.30822	0.479055	2.74819	Trmt9b
GO:0004115	3',5'-cyclic-AMP phosphodiesterase activity	molecular_function	1	507	15	20900	0.30822	0.479055	2.74819	Pde2a
GO:0004467	long-chain fatty acid-CoA ligase activity	molecular_function	1	507	15	20900	0.30822	0.479055	2.74819	Acsm1
GO:0004698	calcium-dependent protein kinase C activity	molecular_function	1	507	15	20900	0.30822	0.479055	2.74819	Prkd3
GO:0004708	MAP kinase kinase activity	molecular_function	1	507	15	20900	0.30822	0.479055	2.74819	Map2k3
GO:0005355	glucose transmembrane transporter activity	molecular_function	1	507	15	20900	0.30822	0.479055	2.74819	Slc2a4
GO:0006473	protein acetylation	biological_process	1	507	15	20900	0.30822	0.479055	2.74819	Clock
GO:0007064	mitotic sister chromatid cohesion	biological_process	1	507	15	20900	0.30822	0.479055	2.74819	Cdc20
GO:0008276	protein methyltransferase activity	molecular_function	1	507	15	20900	0.30822	0.479055	2.74819	Vcpkmt
GO:0009311	oligosaccharide metabolic process	biological_process	1	507	15	20900	0.30822	0.479055	2.74819	St6galnac3
GO:0010288	response to lead ion	biological_process	1	507	15	20900	0.30822	0.479055	2.74819	Serpina1e
GO:0010564	regulation of cell cycle process	biological_process	1	507	15	20900	0.30822	0.479055	2.74819	Bmyc
GO:0010744	positive regulation of macrophage derived foam cell differentiation	biological_process	1	507	15	20900	0.30822	0.479055	2.74819	Agtr1a
GO:0014002	astrocyte development	biological_process	1	507	15	20900	0.30822	0.479055	2.74819	Lamc3
GO:0015095	magnesium ion transmembrane transporter activity	molecular_function	1	507	15	20900	0.30822	0.479055	2.74819	Nipal1
GO:0015693	magnesium ion transport	biological_process	1	507	15	20900	0.30822	0.479055	2.74819	Nipal1
GO:0019725	cellular homeostasis	biological_process	1	507	15	20900	0.30822	0.479055	2.74819	Snx10
GO:0022407	regulation of cell-cell adhesion	biological_process	1	507	15	20900	0.30822	0.479055	2.74819	Celsr2
GO:0030127	COPII vesicle coat	cellular_component	1	507	15	20900	0.30822	0.479055	2.74819	Sec23b
GO:0030239	myofibril assembly	biological_process	1	507	15	20900	0.30822	0.479055	2.74819	Capn3
GO:0030247	polysaccharide binding	molecular_function	1	507	15	20900	0.30822	0.479055	2.74819	Prg4
GO:0030259	lipid glycosylation	biological_process	1	507	15	20900	0.30822	0.479055	2.74819	St3gal2
GO:0030490	maturation of SSU-rRNA	biological_process	1	507	15	20900	0.30822	0.479055	2.74819	Riok2
GO:0030553	cGMP binding	molecular_function	1	507	15	20900	0.30822	0.479055	2.74819	Pde2a
GO:0030858	positive regulation of epithelial cell differentiation	biological_process	1	507	15	20900	0.30822	0.479055	2.74819	Bmp2
GO:0030970	retrograde protein transport, ER to cytosol	biological_process	1	507	15	20900	0.30822	0.479055	2.74819	Sec61b
GO:0032402	melanosome transport	biological_process	1	507	15	20900	0.30822	0.479055	2.74819	Mreg
GO:0032421	stereocilium bundle	cellular_component	1	507	15	20900	0.30822	0.479055	2.74819	Eps8l2
GO:0033147	negative regulation of intracellular estrogen receptor signaling pathway	biological_process	1	507	15	20900	0.30822	0.479055	2.74819	Cyp7b1
GO:0033173	calcineurin-NFAT signaling cascade	biological_process	1	507	15	20900	0.30822	0.479055	2.74819	Rcan1
GO:0036002	pre-mRNA binding	molecular_function	1	507	15	20900	0.30822	0.479055	2.74819	Per2
GO:0042438	melanin biosynthetic process	biological_process	1	507	15	20900	0.30822	0.479055	2.74819	Dct
GO:0042756	drinking behavior	biological_process	1	507	15	20900	0.30822	0.479055	2.74819	Agtr1a
GO:0042987	amyloid precursor protein catabolic process	biological_process	1	507	15	20900	0.30822	0.479055	2.74819	Bace1
GO:0043666	regulation of phosphoprotein phosphatase activity	biological_process	1	507	15	20900	0.30822	0.479055	2.74819	Rcan1
GO:0048566	embryonic digestive tract development	biological_process	1	507	15	20900	0.30822	0.479055	2.74819	Sall1
GO:0048668	collateral sprouting	biological_process	1	507	15	20900	0.30822	0.479055	2.74819	Bdnf
GO:0048791	calcium ion-regulated exocytosis of neurotransmitter	biological_process	1	507	15	20900	0.30822	0.479055	2.74819	Stx1b
GO:0051258	protein polymerization	biological_process	1	507	15	20900	0.30822	0.479055	2.74819	Mid1ip1
GO:0071285	cellular response to lithium ion	biological_process	1	507	15	20900	0.30822	0.479055	2.74819	Slc13a5
GO:0072687	meiotic spindle	cellular_component	1	507	15	20900	0.30822	0.479055	2.74819	Cpeb1
GO:0099151	regulation of postsynaptic density assembly	biological_process	1	507	15	20900	0.30822	0.479055	2.74819	Abi3bp
GO:0099558	maintenance of synapse structure	biological_process	1	507	15	20900	0.30822	0.479055	2.74819	Plxna4
GO:1900029	positive regulation of ruffle assembly	biological_process	1	507	15	20900	0.30822	0.479055	2.74819	Eps8l2
GO:1903238	positive regulation of leukocyte tethering or rolling	biological_process	1	507	15	20900	0.30822	0.479055	2.74819	Itga4
GO:1903543	positive regulation of exosomal secretion	biological_process	1	507	15	20900	0.30822	0.479055	2.74819	Smpd3
GO:1990000	amyloid fibril formation	biological_process	1	507	15	20900	0.30822	0.479055	2.74819	Gsn
GO:1990023	mitotic spindle midzone	cellular_component	1	507	15	20900	0.30822	0.479055	2.74819	Aurkb
GO:2001259	positive regulation of cation channel activity	biological_process	1	507	15	20900	0.30822	0.479055	2.74819	Ednra
GO:0045766	positive regulation of angiogenesis	biological_process	5	507	152	20900	0.309328	0.480535	1.35602	Xbp1;Agtr1a;Btg1;Ddah1;Lrg1
GO:0030424	axon	cellular_component	13	507	455	20900	0.312894	0.48583	1.1778	Bace1;Srcin1;Nrp2;Hcn3;Scn8a;Bdnf;Pde2a;Stx1b;Nfasc;Cntnap1;Kcnb1;Aldoc;Pdgfra
GO:0045732	positive regulation of protein catabolic process	biological_process	3	507	81	20900	0.313669	0.486787	1.52677	Mylip;Tnfsf12;Cblb
GO:0006511	ubiquitin-dependent protein catabolic process	biological_process	8	507	265	20900	0.315216	0.488413	1.24446	Rnf144a;Xbp1;Ube2d2b;Mylip;Uhrf1;Usp2;Ube2l6;Nhlrc1
GO:0098978	glutamatergic synapse	cellular_component	18	507	650	20900	0.31589	0.488413	1.14156	Adra1a;Srcin1;Arhgap44;Nrp2;Sparcl1;Scn8a;Cacng7;Bdnf;Lama5;Eef2k;Cpeb1;Atp2b2;Efnb2;Cntnap1;Lrfn3;Cpeb2;Gucy1a1;Camk2b
GO:0004857	enzyme inhibitor activity	molecular_function	2	507	47	20900	0.316303	0.488413	1.75417	Notch1;Ppp1r16b
GO:0006644	phospholipid metabolic process	biological_process	2	507	47	20900	0.316303	0.488413	1.75417	Pcsk9;Plpp1
GO:0006836	neurotransmitter transport	biological_process	2	507	47	20900	0.316303	0.488413	1.75417	Stx1b;Slc17a8
GO:0032266	phosphatidylinositol-3-phosphate binding	molecular_function	2	507	47	20900	0.316303	0.488413	1.75417	Snx21;Sh3pxd2a
GO:0034605	cellular response to heat	biological_process	2	507	47	20900	0.316303	0.488413	1.75417	Tcim;Scara5
GO:0042789	mRNA transcription by RNA polymerase II	biological_process	2	507	47	20900	0.316303	0.488413	1.75417	Thra;Srebf1
GO:0120163	negative regulation of cold-induced thermogenesis	biological_process	2	507	47	20900	0.316303	0.488413	1.75417	Lnpep;Notch1
GO:2001237	negative regulation of extrinsic apoptotic signaling pathway	biological_process	2	507	47	20900	0.316303	0.488413	1.75417	Peli3;Gclc
GO:0001568	blood vessel development	biological_process	3	507	82	20900	0.320328	0.489228	1.50815	Col5a1;Mef2c;Agtr1a
GO:0045165	cell fate commitment	biological_process	3	507	82	20900	0.320328	0.489228	1.50815	Mef2c;Bmp2;Gas1
GO:0060041	retina development in camera-type eye	biological_process	3	507	82	20900	0.320328	0.489228	1.50815	Cfd;Gnat1;Lamc3
GO:0005794	Golgi apparatus	cellular_component	36	507	1363	20900	0.321467	0.489228	1.08879	Syne1;1810055G02Rik;Bace1;Rsad2;Gbp3;St6galnac3;St3gal2;Rnf144a;Cxcl14;Retreg1;Chst15;Fgd5;Srebf1;Cbfa2t3;Ei24;Serpina1e;Asap2;Gimap8;Gcnt7;Pcsk9;Prnp;Pde2a;Capn8;Fasn;Cerkl;Agtr1a;Nipal1;Egfr;Nucb2;Rab36;Pdgfra;Steap4;Nat8;Bst2;Smpd3;Rab30
[truncated: 1,081 more rows]
