# Supplementary material for: Riboflavin (VB2) inhibits hepatocellular carcinogenesis by enhancing retinol metabolism and suppressing cell proliferation in Hras12V transgenic mice
Source: Front Oncol. 2026 Mar 11;16:1773897. doi: 10.3389/fonc.2026.1773897 (PMC13012928; doi:10.3389/fonc.2026.1773897)
Supplement: Supplementary Table 7 — DEGs enrichment in KEGG pathways details. [file Table7.xlsx]

## Sheet: Sheet1
Table S6. DEGs enrichment in KEGG pathways details
id	Term	Classification_level1	Classification_level2	ListHits	ListTotal	PopHits	PopTotal	p-value	q-value	Enrichment_score	geneID	hyperlink_only_excel
mmu00010	Glycolysis / Gluconeogenesis	Metabolism	Carbohydrate metabolism	2	259	68	9011	0.586377	0.951609	1.02328	Pklr;Aldoc	mmu00010
mmu00030	Pentose phosphate pathway	Metabolism	Carbohydrate metabolism	2	259	33	9011	0.244946	0.668703	2.10858	Rpia;Aldoc	mmu00030
mmu00040	Pentose and glucuronate interconversions	Metabolism	Carbohydrate metabolism	1	259	36	9011	0.650752	0.980338	0.966431	Ugt2b38	mmu00040
mmu00051	Fructose and mannose metabolism	Metabolism	Carbohydrate metabolism	2	259	36	9011	0.277183	0.710546	1.93286	Pfkfb3;Aldoc	mmu00051
mmu00053	Ascorbate and aldarate metabolism	Metabolism	Carbohydrate metabolism	1	259	31	9011	0.595704	0.951609	1.12231	Ugt2b38	mmu00053
mmu00061	Fatty acid biosynthesis	Metabolism	Lipid metabolism	1	259	20	9011	0.442282	0.916714	1.73958	Fasn	mmu00061
mmu00062	Fatty acid elongation	Metabolism	Lipid metabolism	1	259	29	9011	0.571338	0.951609	1.19971	Elovl6	mmu00062
mmu00071	Fatty acid degradation	Metabolism	Lipid metabolism	6	259	52	9011	0.0035759	0.0650813	4.0144	Cyp4a32;Cyp4a10;Cyp4a14;Cyp4a12b;Ehhadh;Cyp4a31	mmu00071
mmu00120	Primary bile acid biosynthesis	Metabolism	Lipid metabolism	5	259	18	9011	0.000118945	0.00937069	9.66431	Acnat2;Acnat1;Cyp39a1;Cyp8b1;Cyp7b1	mmu00120
mmu00140	Steroid hormone biosynthesis	Metabolism	Lipid metabolism	9	259	93	9011	0.00136324	0.0310138	3.36692	Srd5a1;Cyp2c70;Cyp21a1;Cyp3a11;Ugt2b38;Cyp2c23;Hsd3b3;Cyp2b10;Cyp7b1	mmu00140
mmu00230	Purine metabolism	Metabolism	Nucleotide metabolism	5	259	134	9011	0.341475	0.803644	1.29819	Enpp3;Pde2a;Nt5e;Ak2;Gucy1a1	mmu00230
mmu00240	Pyrimidine metabolism	Metabolism	Nucleotide metabolism	6	259	56	9011	0.00518483	0.070773	3.72766	Upp2;Ctps;Enpp3;Cda;Nt5e;Tymp	mmu00240
mmu00250	Alanine, aspartate and glutamate metabolism	Metabolism	Amino acid metabolism	1	259	39	9011	0.680126	0.985078	0.89209	Ddo	mmu00250
mmu00260	Glycine, serine and threonine metabolism	Metabolism	Amino acid metabolism	7	259	40	9011	0.000123658	0.00937069	6.08851	Tha1;Amt;Gamt;Psat1;Alas2;Alas1;Gldc	mmu00260
mmu00270	Cysteine and methionine metabolism	Metabolism	Amino acid metabolism	4	259	55	9011	0.0727825	0.33116	2.53029	Cdo1;Gclc;Srm;Psat1	mmu00270
mmu00280	Valine, leucine and isoleucine degradation	Metabolism	Amino acid metabolism	2	259	57	9011	0.49095	0.938977	1.22075	Ehhadh;Aacs	mmu00280
mmu00310	Lysine degradation	Metabolism	Amino acid metabolism	1	259	63	9011	0.841779	1	0.552246	Ehhadh	mmu00310
mmu00330	Arginine and proline metabolism	Metabolism	Amino acid metabolism	3	259	54	9011	0.20227	0.620446	1.93286	Gamt;Srm;Pycr2	mmu00330
mmu00350	Tyrosine metabolism	Metabolism	Amino acid metabolism	1	259	40	9011	0.68936	0.985078	0.869788	Dct	mmu00350
mmu00360	Phenylalanine metabolism	Metabolism	Amino acid metabolism	2	259	21	9011	0.120962	0.492876	3.31348	Pah;Gm4952	mmu00360
mmu00380	Tryptophan metabolism	Metabolism	Amino acid metabolism	2	259	52	9011	0.443247	0.916714	1.33813	Inmt;Ehhadh	mmu00380
mmu00400	Phenylalanine, tyrosine and tryptophan biosynthesis	Metabolism	Amino acid metabolism	1	259	9	9011	0.230945	0.643346	3.86572	Pah	mmu00400
mmu00410	beta-Alanine metabolism	Metabolism	Metabolism of other amino acids	1	259	32	9011	0.607365	0.951609	1.08723	Ehhadh	mmu00410
mmu00430	Taurine and hypotaurine metabolism	Metabolism	Metabolism of other amino acids	3	259	22	9011	0.0241376	0.164612	4.7443	Cdo1;Acnat2;Acnat1	mmu00430
mmu00450	Selenocompound metabolism	Metabolism	Metabolism of other amino acids	1	259	17	9011	0.39118	0.840882	2.04656	Inmt	mmu00450
mmu00470	D-Amino acid metabolism	Metabolism	Metabolism of other amino acids	1	259	6	9011	0.16057	0.561995	5.79858	Ddo	mmu00470
mmu00480	Glutathione metabolism	Metabolism	Metabolism of other amino acids	5	259	72	9011	0.0556808	0.271444	2.41608	Gstt3;Gclc;Srm;Nat8;Gsta1	mmu00480
mmu00500	Starch and sucrose metabolism	Metabolism	Carbohydrate metabolism	2	259	34	9011	0.255686	0.677693	2.04656	Enpp3;Gys2	mmu00500
mmu00510	N-Glycan biosynthesis	Metabolism	Glycan biosynthesis and metabolism	2	259	53	9011	0.452987	0.918875	1.31289	Glt28d2;Alg12	mmu00510
mmu00512	Mucin type O-glycan biosynthesis	Metabolism	Glycan biosynthesis and metabolism	2	259	32	9011	0.234224	0.645891	2.17447	St6galnac3;St3gal2	mmu00512
mmu00513	Various types of N-glycan biosynthesis	Metabolism	Glycan biosynthesis and metabolism	2	259	43	9011	0.351723	0.810611	1.61821	Glt28d2;Alg12	mmu00513
mmu00532	Glycosaminoglycan biosynthesis - chondroitin sulfate / dermatan sulfate	Metabolism	Glycan biosynthesis and metabolism	1	259	21	9011	0.458348	0.920065	1.65674	Chst15	mmu00532
mmu00533	Glycosaminoglycan biosynthesis - keratan sulfate	Metabolism	Glycan biosynthesis and metabolism	1	259	14	9011	0.335415	0.803231	2.48511	St3gal2	mmu00533
mmu00561	Glycerolipid metabolism	Metabolism	Lipid metabolism	1	259	63	9011	0.841779	1	0.552246	Plpp1	mmu00561
mmu00564	Glycerophospholipid metabolism	Metabolism	Lipid metabolism	4	259	97	9011	0.304397	0.762388	1.4347	Etnk2;Chka;Plpp1;Etnppl	mmu00564
mmu00565	Ether lipid metabolism	Metabolism	Lipid metabolism	1	259	47	9011	0.746974	0.985078	0.740245	Plpp1	mmu00565
mmu00590	Arachidonic acid metabolism	Metabolism	Lipid metabolism	10	259	84	9011	0.000137299	0.00937069	4.14185	Cyp4a32;Cyp2c70;Ptgr1;Cyp4a10;Cyp4a14;Cyp4a12b;Cyp2j9;Cyp2c23;Cyp2b10;Cyp4a31	mmu00590
mmu00591	Linoleic acid metabolism	Metabolism	Lipid metabolism	4	259	49	9011	0.0515364	0.260545	2.84012	Cyp2c70;Cyp3a11;Cyp2j9;Cyp2c23	mmu00591
mmu00592	alpha-Linolenic acid metabolism	Metabolism	Lipid metabolism	1	259	24	9011	0.503831	0.938977	1.44965	Fads2	mmu00592
mmu00600	Sphingolipid metabolism	Metabolism	Lipid metabolism	2	259	55	9011	0.472173	0.927361	1.26515	Plpp1;Smpd3	mmu00600
mmu00603	Glycosphingolipid biosynthesis - globo and isoglobo series	Metabolism	Glycan biosynthesis and metabolism	1	259	17	9011	0.39118	0.840882	2.04656	St3gal2	mmu00603
mmu00604	Glycosphingolipid biosynthesis - ganglio series	Metabolism	Glycan biosynthesis and metabolism	2	259	15	9011	0.0675718	0.312663	4.63887	St6galnac3;St3gal2	mmu00604
mmu00620	Pyruvate metabolism	Metabolism	Carbohydrate metabolism	1	259	45	9011	0.731696	0.985078	0.773145	Pklr	mmu00620
mmu00630	Glyoxylate and dicarboxylate metabolism	Metabolism	Carbohydrate metabolism	2	259	31	9011	0.223532	0.635668	2.24461	Amt;Gldc	mmu00630
mmu00640	Propanoate metabolism	Metabolism	Carbohydrate metabolism	2	259	31	9011	0.223532	0.635668	2.24461	Acss3;Ehhadh	mmu00640
mmu00650	Butanoate metabolism	Metabolism	Carbohydrate metabolism	3	259	27	9011	0.0412996	0.221074	3.86572	Acsm1;Ehhadh;Aacs	mmu00650
mmu00670	One carbon pool by folate	Metabolism	Metabolism of cofactors and vitamins	3	259	19	9011	0.0161764	0.129887	5.4934	Amt;Mthfr;Mthfd1l	mmu00670
mmu00730	Thiamine metabolism	Metabolism	Metabolism of cofactors and vitamins	1	259	15	9011	0.354547	0.810611	2.31943	Ak2	mmu00730
mmu00740	Riboflavin metabolism	Metabolism	Metabolism of cofactors and vitamins	1	259	8	9011	0.208165	0.624751	4.34894	Enpp3	mmu00740
mmu00750	Vitamin B6 metabolism	Metabolism	Metabolism of cofactors and vitamins	2	259	9	9011	0.025928	0.164612	7.73145	Psat1;Pdxk	mmu00750
mmu00760	Nicotinate and nicotinamide metabolism	Metabolism	Metabolism of cofactors and vitamins	4	259	41	9011	0.0293706	0.174308	3.39429	Enpp3;Nmrk1;Nampt;Nt5e	mmu00760
mmu00770	Pantothenate and CoA biosynthesis	Metabolism	Metabolism of cofactors and vitamins	2	259	21	9011	0.120962	0.492876	3.31348	Vnn1;Enpp3	mmu00770
mmu00785	Lipoic acid metabolism	Metabolism	Metabolism of cofactors and vitamins	3	259	19	9011	0.0161764	0.129887	5.4934	Amt;Acsm1;Gldc	mmu00785
mmu00790	Folate biosynthesis	Metabolism	Metabolism of cofactors and vitamins	1	259	26	9011	0.532019	0.951609	1.33813	Pah	mmu00790
mmu00830	Retinol metabolism	Metabolism	Metabolism of cofactors and vitamins	13	259	97	9011	3.66257e-06	0.000999881	4.66278	Retsat;Rdh16;Cyp4a32;Cyp2c70;Cyp3a11;Cyp4a10;Cyp4a14;Cyp4a12b;Ugt2b38;Cyp2c23;Cyp2b10;Cyp2a4;Cyp4a31	mmu00830
mmu00860	Porphyrin metabolism	Metabolism	Metabolism of cofactors and vitamins	3	259	43	9011	0.125465	0.503705	2.42731	Ugt2b38;Alas2;Alas1	mmu00860
mmu00980	Metabolism of xenobiotics by cytochrome P450	Metabolism	Xenobiotics biodegradation and metabolism	3	259	73	9011	0.350334	0.810611	1.42979	Gstt3;Ugt2b38;Gsta1	mmu00980
mmu00982	Drug metabolism - cytochrome P450	Metabolism	Xenobiotics biodegradation and metabolism	3	259	71	9011	0.334501	0.803231	1.47006	Gstt3;Ugt2b38;Gsta1	mmu00982
mmu00983	Drug metabolism - other enzymes	Metabolism	Xenobiotics biodegradation and metabolism	6	259	90	9011	0.0446669	0.233528	2.31943	Upp2;Gstt3;Cda;Ugt2b38;Tymp;Gsta1	mmu00983
mmu01040	Biosynthesis of unsaturated fatty acids	Metabolism	Lipid metabolism	4	259	34	9011	0.0157087	0.129887	4.09312	Fads2;Acnat2;Acnat1;Elovl6	mmu01040
mmu01521	EGFR tyrosine kinase inhibitor resistance	Human Diseases	Drug resistance: antineoplastic	6	259	79	9011	0.0257833	0.164612	2.64239	Bcl2l11;Pdgfa;Pdgfc;Erbb3;Egfr;Pdgfra	mmu01521
mmu01522	Endocrine resistance	Human Diseases	Drug resistance: antineoplastic	4	259	93	9011	0.278492	0.710546	1.49641	Notch1;Ccnd1;Egfr;Cdkn1a	mmu01522
mmu01523	Antifolate resistance	Human Diseases	Drug resistance: antineoplastic	1	259	29	9011	0.571338	0.951609	1.19971	Mthfr	mmu01523
mmu01524	Platinum drug resistance	Human Diseases	Drug resistance: antineoplastic	4	259	80	9011	0.197756	0.618173	1.73958	Gstt3;Top2a;Cdkn1a;Gsta1	mmu01524
mmu02010	ABC transporters	Environmental Information Processing	Membrane transport	1	259	52	9011	0.781483	1	0.669067	Abcd2	mmu02010
mmu03008	Ribosome biogenesis in eukaryotes	Genetic Information Processing	Translation	2	259	78	9011	0.661116	0.980338	0.89209	Riok2;Rpp38	mmu03008
mmu03013	Nucleocytoplasmic transport	Genetic Information Processing	Translation	1	259	117	9011	0.967763	1	0.297363	Rangap1	mmu03013
mmu03018	RNA degradation	Genetic Information Processing	Folding, sorting and degradation	1	259	84	9011	0.914674	1	0.414185	Btg1	mmu03018
mmu03020	RNA polymerase	Genetic Information Processing	Transcription	1	259	32	9011	0.607365	0.951609	1.08723	Polr2d	mmu03020
mmu03030	DNA replication	Genetic Information Processing	Replication and repair	6	259	35	9011	0.000428372	0.0167065	5.96426	Rnaseh2b;Mcm3;Mcm2;Mcm4;Mcm6;Mcm5	mmu03030
mmu03050	Proteasome	Genetic Information Processing	Folding, sorting and degradation	3	259	47	9011	0.15207	0.540117	2.22073	Psmb9;Psmb8;Psmb10	mmu03050
mmu03060	Protein export	Genetic Information Processing	Folding, sorting and degradation	1	259	29	9011	0.571338	0.951609	1.19971	Sec61b	mmu03060
mmu03083	Polycomb repressive complex	Genetic Information Processing	Chromosome	2	259	84	9011	0.700538	0.985078	0.828369	Ube2d2b;Aurkb	mmu03083
mmu03250	Viral life cycle - HIV-1	Genetic Information Processing	Information processing in viruses	1	259	59	9011	0.82206	1	0.589687	Bst2	mmu03250
mmu03320	PPAR signaling pathway	Organismal Systems	Endocrine system	8	259	89	9011	0.00395949	0.0675589	3.12733	Fads2;Cyp4a32;Cyp4a10;Cyp4a14;Cyp4a12b;Ehhadh;Cyp8b1;Cyp4a31	mmu03320
mmu03420	Nucleotide excision repair	Genetic Information Processing	Replication and repair	1	259	57	9011	0.811301	1	0.610377	Polr2d	mmu03420
mmu04010	MAPK signaling pathway	Environmental Information Processing	Signal transduction	17	259	301	9011	0.00602927	0.0764816	1.96497	Mef2c;Map4k4;Pdgfa;Pdgfc;Tab2;Cacng7;Bdnf;Map2k3;Fgfr1;Erbb3;Rasgrp3;Gadd45a;Egfr;Gadd45b;Pdgfra;Klk1b4;Taok3	mmu04010
mmu04012	ErbB signaling pathway	Environmental Information Processing	Signal transduction	6	259	84	9011	0.0335403	0.186867	2.48511	Nrg4;Erbb3;Egfr;Cblb;Cdkn1a;Camk2b	mmu04012
mmu04014	Ras signaling pathway	Environmental Information Processing	Signal transduction	8	259	234	9011	0.359282	0.810611	1.18945	Pdgfa;Pdgfc;Bdnf;Fgfr1;Rasgrp3;Egfr;Pdgfra;Klk1b4	mmu04014
mmu04015	Rap1 signaling pathway	Environmental Information Processing	Signal transduction	9	259	214	9011	0.163327	0.56441	1.46319	Pdgfa;Pdgfc;Map2k3;Fgfr1;Rasgrp3;Prkd3;Egfr;Pdgfra;Klk1b4	mmu04015
mmu04020	Calcium signaling pathway	Environmental Information Processing	Signal transduction	14	259	253	9011	0.0143603	0.126463	1.92522	Adra1a;Mcu;Avpr1a;Pdgfa;Pdgfc;Fgfr1;Erbb3;Agtr1a;Atp2b2;Egfr;Ednra;Pdgfra;Klk1b4;Camk2b	mmu04020
mmu04022	cGMP-PKG signaling pathway	Environmental Information Processing	Signal transduction	7	259	173	9011	0.230086	0.643346	1.40775	Adra1a;Mef2c;Pde2a;Agtr1a;Atp2b2;Ednra;Gucy1a1	mmu04022
mmu04024	cAMP signaling pathway	Environmental Information Processing	Signal transduction	4	259	224	9011	0.890391	1	0.621277	Bdnf;Atp2b2;Ednra;Camk2b	mmu04024
mmu04060	Cytokine-cytokine receptor interaction	Environmental Information Processing	Signaling molecules and interaction	9	259	293	9011	0.467842	0.925513	1.06868	Inhbe;Bmp6;Cxcl14;Bmp2;Tnfsf12;Il12rb1;Il22ra1;Tnfsf13;Klk1b4	mmu04060
mmu04061	Viral protein interaction with cytokine and cytokine receptor	Environmental Information Processing	Signaling molecules and interaction	2	259	94	9011	0.757752	0.985078	0.740245	Cxcl14;Il22ra1	mmu04061
mmu04062	Chemokine signaling pathway	Organismal Systems	Immune system	1	259	191	9011	0.996414	1	0.182154	Cxcl14	mmu04062
mmu04064	NF-kappa B signaling pathway	Environmental Information Processing	Signal transduction	4	259	105	9011	0.356822	0.810611	1.32539	Tab2;Gadd45a;Gadd45b;Blnk	mmu04064
mmu04066	HIF-1 signaling pathway	Environmental Information Processing	Signal transduction	6	259	114	9011	0.110009	0.476704	1.83113	Pfkfb3;Tfrc;Egfr;Aldoc;Cdkn1a;Camk2b	mmu04066
mmu04068	FoxO signaling pathway	Environmental Information Processing	Signal transduction	10	259	131	9011	0.00441637	0.070773	2.65584	Bcl2l11;Slc2a4;Ccng2;Fbxo32;Gadd45a;Ccnd1;Egfr;Sgk2;Gadd45b;Cdkn1a	mmu04068
mmu04070	Phosphatidylinositol signaling system	Environmental Information Processing	Signal transduction	1	259	96	9011	0.940084	1	0.362412	Ip6k2	mmu04070
mmu04072	Phospholipase D signaling pathway	Environmental Information Processing	Signal transduction	7	259	149	9011	0.137441	0.513992	1.6345	Avpr1a;Pdgfa;Pdgfc;Plpp1;Agtr1a;Egfr;Pdgfra	mmu04072
mmu04080	Neuroactive ligand-receptor interaction	Environmental Information Processing	Signaling molecules and interaction	7	259	391	9011	0.937558	1	0.622866	Adra1a;Avpr1a;Thra;Pth2r;Agtr1a;Gabrb3;Ednra	mmu04080
mmu04110	Cell cycle	Cellular Processes	Cell growth and death	13	259	155	9011	0.000509877	0.0173995	2.918	Mcm3;Mcm2;Mcm4;Mcm6;Gadd45a;Ccne1;Ccnd1;Aurkb;Gadd45b;Cdkn1a;Wee1;Mcm5;Cdc20	mmu04110
mmu04114	Oocyte meiosis	Cellular Processes	Cell growth and death	6	259	121	9011	0.135171	0.512523	1.7252	Cpeb4;Cpeb1;Ccne1;Cpeb2;Camk2b;Cdc20	mmu04114
mmu04115	p53 signaling pathway	Cellular Processes	Cell growth and death	7	259	73	9011	0.00483688	0.070773	3.33617	Ccng2;Ei24;Gadd45a;Ccne1;Ccnd1;Gadd45b;Cdkn1a	mmu04115
mmu04120	Ubiquitin mediated proteolysis	Genetic Information Processing	Folding, sorting and degradation	6	259	147	9011	0.247994	0.670321	1.42006	Ube2d2b;Ube2l6;Cblb;Nhlrc1;Uba7;Cdc20	mmu04120
mmu04130	SNARE interactions in vesicular transport	Genetic Information Processing	Folding, sorting and degradation	1	259	32	9011	0.607365	0.951609	1.08723	Stx1b	mmu04130
mmu04141	Protein processing in endoplasmic reticulum	Genetic Information Processing	Folding, sorting and degradation	6	259	171	9011	0.368695	0.818324	1.22075	Sec61b;Pdia6;Derl3;Xbp1;Ube2d2b;Sec23b	mmu04141
mmu04144	Endocytosis	Cellular Processes	Transport and catabolism	6	259	265	9011	0.779178	1	0.787732	Tfrc;Rab11fip4;Asap2;Egfr;Cblb;Pdgfra	mmu04144
mmu04145	Phagosome	Cellular Processes	Transport and catabolism	2	259	175	9011	0.963715	1	0.397617	Sec61b;Tfrc	mmu04145
mmu04146	Peroxisome	Cellular Processes	Transport and catabolism	9	259	87	9011	0.000844029	0.0256022	3.59912	Acnat2;Acnat1;Crat;Ddo;Nudt7;Crot;Abcd2;Hacl1;Ehhadh	mmu04146
mmu04150	mTOR signaling pathway	Environmental Information Processing	Signal transduction	1	259	157	9011	0.990141	1	0.221602	Lrp5	mmu04150
mmu04151	PI3K-Akt signaling pathway	Environmental Information Processing	Signal transduction	18	259	364	9011	0.0174285	0.134028	1.72046	Bcl2l11;Pdgfa;Pdgfc;Lama3;Bdnf;Lama5;Lamc3;Fgfr1;Erbb3;Ccne1;Ccnd1;Egfr;Sgk2;Itga4;Cdkn1a;Pdgfra;Klk1b4;Gys2	mmu04151
mmu04152	AMPK signaling pathway	Environmental Information Processing	Signal transduction	9	259	127	9011	0.010833	0.112808	2.46554	Adra1a;Pfkfb3;Slc2a4;Srebf1;Eef2k;Ppargc1a;Fasn;Ccnd1;Gys2	mmu04152
mmu04210	Apoptosis	Cellular Processes	Cell growth and death	3	259	136	9011	0.754722	0.985078	0.76746	Bcl2l11;Gadd45a;Gadd45b	mmu04210
mmu04211	Longevity regulating pathway	Organismal Systems	Aging	1	259	90	9011	0.928495	1	0.386572	Ppargc1a	mmu04211
mmu04215	Apoptosis - multiple species	Cellular Processes	Cell growth and death	1	259	32	9011	0.607365	0.951609	1.08723	Bcl2l11	mmu04215
mmu04216	Ferroptosis	Cellular Processes	Cell growth and death	3	259	40	9011	0.106753	0.470056	2.60936	Tfrc;Prnp;Gclc	mmu04216
mmu04217	Necroptosis	Cellular Processes	Cell growth and death	3	259	175	9011	0.883887	1	0.596426	Mlkl;Zbp1;Camk2b	mmu04217
mmu04218	Cellular senescence	Cellular Processes	Cell growth and death	7	259	178	9011	0.25166	0.673561	1.36821	Mcu;Map2k3;Gadd45a;Ccne1;Ccnd1;Gadd45b;Cdkn1a	mmu04218
mmu04260	Cardiac muscle contraction	Organismal Systems	Circulatory system	1	259	87	9011	0.921888	1	0.399902	Cacng7	mmu04260
mmu04261	Adrenergic signaling in cardiomyocytes	Organismal Systems	Circulatory system	5	259	156	9011	0.466934	0.925513	1.11511	Adra1a;Cacng7;Agtr1a;Atp2b2;Camk2b	mmu04261
mmu04270	Vascular smooth muscle contraction	Organismal Systems	Circulatory system	11	259	143	9011	0.00271431	0.0570005	2.67627	Adra1a;Avpr1a;Cyp4a32;Cyp4a10;Cyp4a14;Cyp4a12b;Agtr1a;Ednra;Ppp1r14a;Cyp4a31;Gucy1a1	mmu04270
mmu04310	Wnt signaling pathway	Environmental Information Processing	Signal transduction	8	259	175	9011	0.131392	0.505212	1.59047	Mcc;Lrp5;Frat2;Ccnd1;Axin2;Frat1;Dkk4;Camk2b	mmu04310
mmu04330	Notch signaling pathway	Environmental Information Processing	Signal transduction	2	259	63	9011	0.544692	0.951609	1.10449	Notch1;Dtx4	mmu04330
mmu04340	Hedgehog signaling pathway	Environmental Information Processing	Signal transduction	2	259	58	9011	0.500181	0.938977	1.19971	Gas1;Ccnd1	mmu04340
mmu04350	TGF-beta signaling pathway	Environmental Information Processing	Signal transduction	8	259	110	9011	0.0137554	0.125174	2.53029	Inhbe;Tfrc;Bmp6;Fbn1;Bmp2;Grem2;Id4;Smad7	mmu04350
mmu04360	Axon guidance	Organismal Systems	Development and regeneration	8	259	181	9011	0.150281	0.540117	1.53775	Plxna2;Rnd1;Efnb2;Srgap3;Sema3e;Camk2b;Plxna4;Unc5b	mmu04360
mmu04371	Apelin signaling pathway	Environmental Information Processing	Signal transduction	4	259	137	9011	0.558391	0.951609	1.01581	Mef2c;Ppargc1a;Agtr1a;Ccnd1	mmu04371
mmu04380	Osteoclast differentiation	Organismal Systems	Development and regeneration	3	259	131	9011	0.731776	0.985078	0.796752	Tab2;Tec;Blnk	mmu04380
mmu04390	Hippo signaling pathway	Environmental Information Processing	Signal transduction	7	259	157	9011	0.166025	0.566559	1.55121	Llgl2;Bmp6;Bmp2;Ccnd1;Axin2;Tead1;Smad7	mmu04390
mmu04392	Hippo signaling pathway - multiple species	Environmental Information Processing	Signal transduction	2	259	27	9011	0.181281	0.582233	2.57715	Fat4;Tead1	mmu04392
mmu04510	Focal adhesion	Cellular Processes	Cellular community - eukaryotes	9	259	203	9011	0.130649	0.505212	1.54248	Pdgfa;Pdgfc;Lama3;Lama5;Lamc3;Ccnd1;Egfr;Itga4;Pdgfra	mmu04510
mmu04512	ECM-receptor interaction	Environmental Information Processing	Signaling molecules and interaction	5	259	89	9011	0.112784	0.481094	1.95458	Lama3;Lama5;Lamc3;Npnt;Itga4	mmu04512
mmu04514	Cell adhesion molecules	Environmental Information Processing	Signaling molecules and interaction	6	259	175	9011	0.389358	0.840882	1.19285	Nfasc;Mpzl1;Cntnap1;Ocln;Itga4;Cldn1	mmu04514
mmu04520	Adherens junction	Cellular Processes	Cellular community - eukaryotes	2	259	92	9011	0.74712	0.985078	0.756337	Fgfr1;Egfr	mmu04520
mmu04530	Tight junction	Cellular Processes	Cellular community - eukaryotes	5	259	167	9011	0.527205	0.951609	1.04166	Llgl2;Ccnd1;Ocln;Tjp3;Cldn1	mmu04530
mmu04540	Gap junction	Cellular Processes	Cellular community - eukaryotes	5	259	86	9011	0.101175	0.452798	2.02276	Pdgfa;Pdgfc;Egfr;Pdgfra;Gucy1a1	mmu04540
mmu04550	Signaling pathways regulating pluripotency of stem cells	Cellular Processes	Cellular community - eukaryotes	4	259	140	9011	0.575638	0.951609	0.994043	Inhbe;Fgfr1;Id4;Axin2	mmu04550
mmu04610	Complement and coagulation cascades	Organismal Systems	Immune system	2	259	93	9011	0.752485	0.985078	0.748204	Cfd;Serpina1e	mmu04610
mmu04611	Platelet activation	Organismal Systems	Immune system	1	259	125	9011	0.974553	1	0.278332	Gucy1a1	mmu04611
mmu04614	Renin-angiotensin system	Organismal Systems	Endocrine system	2	259	36	9011	0.277183	0.710546	1.93286	Lnpep;Agtr1a	mmu04614
mmu04620	Toll-like receptor signaling pathway	Organismal Systems	Immune system	3	259	99	9011	0.545307	0.951609	1.05429	Tab2;Map2k3;Irf7	mmu04620
mmu04621	NOD-like receptor signaling pathway	Organismal Systems	Immune system	7	259	207	9011	0.385335	0.840882	1.17652	Oas1g;Oas1a;Mcu;Gbp3;Tab2;Nampt;Irf7	mmu04621
mmu04622	RIG-I-like receptor signaling pathway	Organismal Systems	Immune system	2	259	71	9011	0.610006	0.951609	0.980042	Irf7;Isg15	mmu04622
mmu04623	Cytosolic DNA-sensing pathway	Organismal Systems	Immune system	3	259	75	9011	0.366126	0.818324	1.39166	Mlkl;Irf7;Zbp1	mmu04623
mmu04625	C-type lectin receptor signaling pathway	Organismal Systems	Immune system	1	259	112	9011	0.962632	1	0.310638	Cblb	mmu04625
mmu04630	JAK-STAT signaling pathway	Environmental Information Processing	Signal transduction	7	259	171	9011	0.221641	0.635668	1.42421	Pdgfa;Ccnd1;Il12rb1;Egfr;Il22ra1;Cdkn1a;Pdgfra	mmu04630
mmu04640	Hematopoietic cell lineage	Organismal Systems	Immune system	2	259	92	9011	0.74712	0.985078	0.756337	Tfrc;Itga4	mmu04640
mmu04657	IL-17 signaling pathway	Organismal Systems	Immune system	2	259	93	9011	0.752485	0.985078	0.748204	Tab2;Mapk4	mmu04657
mmu04658	Th1 and Th2 cell differentiation	Organismal Systems	Immune system	2	259	87	9011	0.718786	0.985078	0.799805	Notch1;Il12rb1	mmu04658
mmu04659	Th17 cell differentiation	Organismal Systems	Immune system	2	259	104	9011	0.805298	1	0.669067	Rorc;Il12rb1	mmu04659
mmu04660	T cell receptor signaling pathway	Organismal Systems	Immune system	2	259	122	9011	0.870389	1	0.570353	Tec;Cblb	mmu04660
mmu04662	B cell receptor signaling pathway	Organismal Systems	Immune system	2	259	79	9011	0.667963	0.980397	0.880798	Rasgrp3;Blnk	mmu04662
mmu04664	Fc epsilon RI signaling pathway	Organismal Systems	Immune system	1	259	66	9011	0.855126	1	0.527144	Map2k3	mmu04664
mmu04666	Fc gamma R-mediated phagocytosis	Organismal Systems	Immune system	3	259	93	9011	0.503013	0.938977	1.12231	Asap2;Plpp1;Gsn	mmu04666
mmu04668	TNF signaling pathway	Environmental Information Processing	Signal transduction	3	259	115	9011	0.647138	0.980338	0.907604	Tab2;Map2k3;Mlkl	mmu04668
mmu04670	Leukocyte transendothelial migration	Organismal Systems	Immune system	3	259	118	9011	0.664331	0.980338	0.88453	Ocln;Itga4;Cldn1	mmu04670
mmu04672	Intestinal immune network for IgA production	Organismal Systems	Immune system	2	259	42	9011	0.3412	0.803644	1.65674	Itga4;Tnfsf13	mmu04672
mmu04710	Circadian rhythm	Organismal Systems	Environmental adaptation	6	259	34	9011	0.000363581	0.016543	6.13968	Clock;Per2;Per3;Bhlhe41;Rorc;Dbp	mmu04710
mmu04713	Circadian entrainment	Organismal Systems	Environmental adaptation	4	259	98	9011	0.310917	0.771639	1.42006	Per2;Per3;Gucy1a1;Camk2b	mmu04713
mmu04714	Thermogenesis	Organismal Systems	Environmental adaptation	4	259	231	9011	0.903699	1	0.60245	Ndufaf4;Map2k3;Fgfr1;Ppargc1a	mmu04714
mmu04720	Long-term potentiation	Organismal Systems	Nervous system	1	259	67	9011	0.859321	1	0.519276	Camk2b	mmu04720
mmu04721	Synaptic vesicle cycle	Organismal Systems	Nervous system	2	259	77	9011	0.654156	0.980338	0.903675	Stx1b;Slc17a8	mmu04721
mmu04722	Neurotrophin signaling pathway	Organismal Systems	Nervous system	3	259	121	9011	0.680911	0.985078	0.862599	Bdnf;Sh2b2;Camk2b	mmu04722
mmu04723	Retrograde endocannabinoid signaling	Organismal Systems	Nervous system	2	259	148	9011	0.929765	1	0.470155	Gabrb3;Slc17a8	mmu04723
mmu04724	Glutamatergic synapse	Organismal Systems	Nervous system	2	259	114	9011	0.844386	1	0.610377	Slc38a3;Slc17a8	mmu04724
mmu04725	Cholinergic synapse	Organismal Systems	Nervous system	1	259	112	9011	0.962632	1	0.310638	Camk2b	mmu04725
mmu04726	Serotonergic synapse	Organismal Systems	Nervous system	4	259	131	9011	0.522817	0.951609	1.06234	Cyp2c70;Cyp2j9;Gabrb3;Cyp2c23	mmu04726
mmu04727	GABAergic synapse	Organismal Systems	Nervous system	2	259	89	9011	0.730426	0.985078	0.781832	Gabrb3;Slc38a3	mmu04727
mmu04728	Dopaminergic synapse	Organismal Systems	Nervous system	2	259	135	9011	0.904278	1	0.51543	Clock;Camk2b	mmu04728
mmu04730	Long-term depression	Organismal Systems	Nervous system	1	259	60	9011	0.827208	1	0.579858	Gucy1a1	mmu04730
mmu04740	Olfactory transduction	Organismal Systems	Sensory system	2	259	1149	9011	1	1	0.0605596	Pde2a;Camk2b	mmu04740
mmu04744	Phototransduction	Organismal Systems	Sensory system	2	259	27	9011	0.181281	0.582233	2.57715	Gnat2;Gnat1	mmu04744
mmu04750	Inflammatory mediator regulation of TRP channels	Organismal Systems	Sensory system	11	259	127	9011	0.00104584	0.0285516	3.01344	Cyp4a32;Cyp2c70;Map2k3;Cyp4a10;Cyp4a14;Cyp4a12b;Cyp2j9;Cyp2c23;Klk1b4;Cyp4a31;Camk2b	mmu04750
mmu04810	Regulation of actin cytoskeleton	Cellular Processes	Cell motility	7	259	231	9011	0.498029	0.938977	1.05429	Pdgfa;Pdgfc;Fgfr1;Egfr;Itga4;Gsn;Pdgfra	mmu04810
mmu04814	Motor proteins	Cellular Processes	Cell motility	2	259	196	9011	0.978583	1	0.355015	Myo15b;Myo7b	mmu04814
mmu04910	Insulin signaling pathway	Organismal Systems	Endocrine system	9	259	139	9011	0.0186559	0.134028	2.25269	Ppp1r3c;Slc2a4;Srebf1;Sh2b2;Ppargc1a;Fasn;Pklr;Cblb;Gys2	mmu04910
mmu04911	Insulin secretion	Organismal Systems	Endocrine system	1	259	86	9011	0.919554	1	0.404552	Camk2b	mmu04911
mmu04912	GnRH signaling pathway	Organismal Systems	Endocrine system	3	259	90	9011	0.481131	0.938206	1.15972	Map2k3;Egfr;Camk2b	mmu04912
mmu04913	Ovarian steroidogenesis	Organismal Systems	Endocrine system	3	259	63	9011	0.271294	0.710546	1.65674	Bmp6;Cyp2j9;Hsd3b3	mmu04913
mmu04914	Progesterone-mediated oocyte maturation	Organismal Systems	Endocrine system	3	259	92	9011	0.495771	0.938977	1.13451	Cpeb4;Cpeb1;Cpeb2	mmu04914
mmu04915	Estrogen signaling pathway	Organismal Systems	Endocrine system	1	259	133	9011	0.979917	1	0.26159	Egfr	mmu04915
mmu04916	Melanogenesis	Organismal Systems	Endocrine system	2	259	100	9011	0.787364	1	0.69583	Dct;Camk2b	mmu04916
mmu04917	Prolactin signaling pathway	Organismal Systems	Endocrine system	1	259	74	9011	0.885484	1	0.470155	Ccnd1	mmu04917
mmu04919	Thyroid hormone signaling pathway	Organismal Systems	Endocrine system	4	259	120	9011	0.454389	0.918875	1.15972	Rcan1;Thra;Notch1;Ccnd1	mmu04919
mmu04920	Adipocytokine signaling pathway	Organismal Systems	Endocrine system	2	259	71	9011	0.610006	0.951609	0.980042	Slc2a4;Ppargc1a	mmu04920
mmu04921	Oxytocin signaling pathway	Organismal Systems	Endocrine system	9	259	153	9011	0.0322164	0.186867	2.04656	Rcan1;Mef2c;Cacng7;Eef2k;Ccnd1;Egfr;Cdkn1a;Gucy1a1;Camk2b	mmu04921
mmu04922	Glucagon signaling pathway	Organismal Systems	Endocrine system	3	259	104	9011	0.578912	0.951609	1.0036	Ppargc1a;Camk2b;Gys2	mmu04922
mmu04924	Renin secretion	Organismal Systems	Endocrine system	4	259	75	9011	0.168883	0.569199	1.85555	Clca3a1;Agtr1a;Ednra;Gucy1a1	mmu04924
mmu04925	Aldosterone synthesis and secretion	Organismal Systems	Endocrine system	7	259	102	9011	0.0273185	0.169499	2.38765	Cyp21a1;Pde2a;Agtr1a;Prkd3;Atp2b2;Hsd3b3;Camk2b	mmu04925
mmu04926	Relaxin signaling pathway	Organismal Systems	Endocrine system	1	259	129	9011	0.977393	1	0.269702	Egfr	mmu04926
mmu04927	Cortisol synthesis and secretion	Organismal Systems	Endocrine system	4	259	72	9011	0.152341	0.540117	1.93286	Cyp21a1;Agtr1a;Hsd3b3;Pbx1	mmu04927
mmu04928	Parathyroid hormone synthesis, secretion and action	Organismal Systems	Endocrine system	5	259	108	9011	0.199265	0.618173	1.61072	Mef2c;Lrp5;Fgfr1;Egfr;Cdkn1a	mmu04928
mmu04929	GnRH secretion	Organismal Systems	Endocrine system	1	259	63	9011	0.841779	1	0.552246	Hcn3	mmu04929
mmu04930	Type II diabetes mellitus	Human Diseases	Endocrine and metabolic disease	2	259	48	9011	0.403367	0.853637	1.44965	Slc2a4;Pklr	mmu04930
mmu04931	Insulin resistance	Human Diseases	Endocrine and metabolic disease	5	259	110	9011	0.209462	0.624751	1.58143	Ppp1r3c;Slc2a4;Srebf1;Ppargc1a;Gys2	mmu04931
mmu04932	Non-alcoholic fatty liver disease	Human Diseases	Endocrine and metabolic disease	4	259	156	9011	0.660828	0.980338	0.89209	Bcl2l11;Srebf1;Xbp1;Pklr	mmu04932
mmu04933	AGE-RAGE signaling pathway in diabetic complications	Human Diseases	Endocrine and metabolic disease	2	259	101	9011	0.791978	1	0.688941	Agtr1a;Ccnd1	mmu04933
mmu04934	Cushing syndrome	Human Diseases	Endocrine and metabolic disease	10	259	162	9011	0.018335	0.134028	2.14762	Cyp21a1;Agtr1a;Ccne1;Ccnd1;Axin2;Egfr;Hsd3b3;Cdkn1a;Pbx1;Camk2b	mmu04934
mmu04935	Growth hormone synthesis, secretion and action	Organismal Systems	Endocrine system	1	259	117	9011	0.967763	1	0.297363	Map2k3	mmu04935
mmu04936	Alcoholic liver disease	Human Diseases	Endocrine and metabolic disease	6	259	139	9011	0.210539	0.624751	1.50179	Tab2;Srebf1;Map2k3;Ppargc1a;Fasn;Ccnd1	mmu04936
mmu04950	Maturity onset diabetes of the young	Human Diseases	Endocrine and metabolic disease	1	259	27	9011	0.545509	0.951609	1.28857	Pklr	mmu04950
mmu04961	Endocrine and other factor-regulated calcium reabsorption	Organismal Systems	Excretory system	1	259	61	9011	0.832208	1	0.570353	Atp2b2	mmu04961
mmu04964	Proximal tubule bicarbonate reclamation	Organismal Systems	Excretory system	2	259	22	9011	0.130645	0.505212	3.16286	Slc4a4;Slc38a3	mmu04964
mmu04970	Salivary secretion	Organismal Systems	Digestive system	3	259	86	9011	0.451278	0.918875	1.21366	Adra1a;Atp2b2;Gucy1a1	mmu04970
mmu04971	Gastric acid secretion	Organismal Systems	Digestive system	1	259	75	9011	0.888803	1	0.463887	Camk2b	mmu04971
mmu04972	Pancreatic secretion	Organismal Systems	Digestive system	3	259	113	9011	0.635336	0.979925	0.923668	Slc4a4;Clca3a1;Atp2b2	mmu04972
mmu04974	Protein digestion and absorption	Organismal Systems	Digestive system	1	259	108	9011	0.957947	1	0.322144	Col5a1	mmu04974
mmu04975	Fat digestion and absorption	Organismal Systems	Digestive system	1	259	42	9011	0.707039	0.985078	0.828369	Plpp1	mmu04975
mmu04976	Bile secretion	Organismal Systems	Digestive system	7	259	100	9011	0.0248372	0.164612	2.43541	Acnat2;Slc4a4;Acnat1;Slc10a2;Slco1a4;Slc22a7;Ugt2b38	mmu04976
mmu04977	Vitamin digestion and absorption	Organismal Systems	Digestive system	2	259	24	9011	0.150505	0.540117	2.89929	Slc19a2;Slc5a6	mmu04977
mmu04978	Mineral absorption	Organismal Systems	Digestive system	1	259	54	9011	0.793935	1	0.644287	Atp2b2	mmu04978
mmu04979	Cholesterol metabolism	Organismal Systems	Digestive system	3	259	50	9011	0.173087	0.574069	2.08749	Pcsk9;Angptl8;Mylip	mmu04979
mmu05010	Alzheimer disease	Human Diseases	Neurodegenerative disease	8	259	383	9011	0.866608	1	0.726716	Bace1;Mcu;Lrp5;Frat2;Xbp1;Axin2;Frat1;Dkk4	mmu05010
mmu05012	Parkinson disease	Human Diseases	Neurodegenerative disease	5	259	264	9011	0.881526	1	0.65893	Mcu;Xbp1;Ube2l6;Uba7;Camk2b	mmu05012
mmu05014	Amyotrophic lateral sclerosis	Human Diseases	Neurodegenerative disease	4	259	368	9011	0.994501	1	0.378169	Mcu;Xbp1;Nrg4;Map2k3	mmu05014
mmu05016	Huntington disease	Human Diseases	Neurodegenerative disease	3	259	302	9011	0.993223	1	0.345611	Polr2d;Bdnf;Ppargc1a	mmu05016
mmu05017	Spinocerebellar ataxia	Human Diseases	Neurodegenerative disease	2	259	141	9011	0.916961	1	0.493497	Mcu;Xbp1	mmu05017
mmu05020	Prion disease	Human Diseases	Neurodegenerative disease	3	259	267	9011	0.984482	1	0.390916	Mcu;Notch1;Prnp	mmu05020
mmu05022	Pathways of neurodegeneration - multiple diseases	Human Diseases	Neurodegenerative disease	13	259	471	9011	0.601283	0.951609	0.960275	Mcu;Lrp5;Frat2;Bdnf;Xbp1;Prnp;Map2k3;Axin2;Ube2l6;Frat1;Dkk4;Uba7;Camk2b	mmu05022
mmu05030	Cocaine addiction	Human Diseases	Substance dependence	1	259	48	9011	0.754284	0.985078	0.724823	Bdnf	mmu05030
mmu05031	Amphetamine addiction	Human Diseases	Substance dependence	1	259	69	9011	0.867351	1	0.504225	Camk2b	mmu05031
mmu05032	Morphine addiction	Human Diseases	Substance dependence	2	259	91	9011	0.741656	0.985078	0.764648	Pde2a;Gabrb3	mmu05032
mmu05033	Nicotine addiction	Human Diseases	Substance dependence	2	259	40	9011	0.320001	0.780002	1.73958	Gabrb3;Slc17a8	mmu05033
mmu05034	Alcoholism	Human Diseases	Substance dependence	1	259	205	9011	0.997638	1	0.169715	Bdnf	mmu05034
mmu05132	Salmonella infection	Human Diseases	Infectious disease: bacterial	3	259	252	9011	0.978066	1	0.414185	Tab2;Map2k3;Mlkl	mmu05132
mmu05135	Yersinia infection	Human Diseases	Infectious disease: bacterial	3	259	135	9011	0.750262	0.985078	0.773145	Tab2;Map2k3;Itga4	mmu05135
mmu05140	Leishmaniasis	Human Diseases	Infectious disease: parasitic	2	259	69	9011	0.594369	0.951609	1.00845	Tab2;Itga4	mmu05140
mmu05145	Toxoplasmosis	Human Diseases	Infectious disease: parasitic	5	259	108	9011	0.199265	0.618173	1.61072	Tab2;Lama3;Lama5;Map2k3;Lamc3	mmu05145
mmu05146	Amoebiasis	Human Diseases	Infectious disease: parasitic	3	259	106	9011	0.591912	0.951609	0.984665	Lama3;Lama5;Lamc3	mmu05146
mmu05150	Staphylococcus aureus infection	Human Diseases	Infectious disease: bacterial	1	259	119	9011	0.969614	1	0.292366	Cfd	mmu05150
mmu05152	Tuberculosis	Human Diseases	Infectious disease: bacterial	1	259	179	9011	0.994874	1	0.194366	Camk2b	mmu05152
mmu05160	Hepatitis C	Human Diseases	Infectious disease: viral	9	259	163	9011	0.045337	0.233528	1.921	Oas1g;Oas1a;Rsad2;Ccnd1;Egfr;Ocln;Irf7;Cdkn1a;Cldn1	mmu05160
mmu05161	Hepatitis B	Human Diseases	Infectious disease: viral	5	259	163	9011	0.505603	0.938977	1.06722	Tab2;Map2k3;Ccne1;Irf7;Cdkn1a	mmu05161
mmu05162	Measles	Human Diseases	Infectious disease: viral	7	259	142	9011	0.114613	0.481374	1.71507	Oas1g;Oas1a;Tab2;Ccne1;Ccnd1;Cblb;Irf7	mmu05162
mmu05163	Human cytomegalovirus infection	Human Diseases	Infectious disease: viral	4	259	250	9011	0.932908	1	0.556664	Ccnd1;Egfr;Cdkn1a;Pdgfra	mmu05163
mmu05164	Influenza A	Human Diseases	Infectious disease: viral	4	259	168	9011	0.716677	0.985078	0.828369	Oas1g;Oas1a;Rsad2;Irf7	mmu05164
mmu05165	Human papillomavirus infection	Human Diseases	Infectious disease: viral	13	259	354	9011	0.218968	0.635668	1.27765	Llgl2;Notch1;Lama3;Lama5;Lamc3;Ccne1;Ccnd1;Axin2;Egfr;Hes6;Itga4;Cdkn1a;Isg15	mmu05165
mmu05166	Human T-cell leukemia virus 1 infection	Human Diseases	Infectious disease: viral	4	259	243	9011	0.923226	1	0.5727	Ccne1;Ccnd1;Cdkn1a;Cdc20	mmu05166
mmu05167	Kaposi sarcoma-associated herpesvirus infection	Human Diseases	Infectious disease: viral	4	259	218	9011	0.877737	1	0.638376	Rcan1;Ccnd1;Irf7;Cdkn1a	mmu05167
mmu05168	Herpes simplex virus 1 infection	Human Diseases	Infectious disease: viral	10	259	449	9011	0.838421	1	0.774866	Oas1g;Oas1a;Eif2b3;Tab2;Pou2f1;Zfp112;Zfp30;Irf7;Gm35315;Bst2	mmu05168
mmu05169	Epstein-Barr virus infection	Human Diseases	Infectious disease: viral	13	259	223	9011	0.0121016	0.117991	2.0282	Oas1g;Oas1a;Bcl2l11;Tab2;Map2k3;Gadd45a;Ccne1;Ccnd1;Irf7;Gadd45b;Cdkn1a;Isg15;Blnk	mmu05169
mmu05170	Human immunodeficiency virus 1 infection	Human Diseases	Infectious disease: viral	4	259	234	9011	0.908954	1	0.594727	Tab2;Map2k3;Wee1;Bst2	mmu05170
mmu05171	Coronavirus disease - COVID-19	Human Diseases	Infectious disease: viral	7	259	245	9011	0.560877	0.951609	0.994043	Oas1g;Oas1a;Cfd;Tab2;Agtr1a;Egfr;Isg15	mmu05171
mmu05200	Pathways in cancer	Human Diseases	Cancer: overview	26	259	542	9011	0.00691016	0.0820206	1.66897	Bcl2l11;Gstt3;Pdgfa;Lrp5;Notch1;Frat2;Lama3;Bmp2;Lama5;Lamc3;Fgfr1;Rasgrp3;Agtr1a;Gadd45a;Ccne1;Ccnd1;Il12rb1;Axin2;Egfr;Frat1;Ednra;Gadd45b;Cdkn1a;Pdgfra;Camk2b;Gsta1	mmu05200
mmu05202	Transcriptional misregulation in cancer	Human Diseases	Cancer: overview	8	259	217	9011	0.286252	0.723581	1.28264	Mef2c;Pdgfa;Per2;Gadd45a;Gadd45b;Cdkn1a;Pbx1;Slc45a3	mmu05202
mmu05203	Viral carcinogenesis	Human Diseases	Cancer: overview	6	259	223	9011	0.623344	0.966892	0.936094	Ccne1;Ccnd1;Irf7;Gsn;Cdkn1a;Cdc20	mmu05203
mmu05204	Chemical carcinogenesis - DNA adducts	Human Diseases	Cancer: overview	6	259	84	9011	0.0335403	0.186867	2.48511	Gstt3;Cyp2c70;Cyp3a11;Ugt2b38;Cyp2c23;Gsta1	mmu05204
mmu05205	Proteoglycans in cancer	Human Diseases	Cancer: overview	6	259	202	9011	0.526109	0.951609	1.03341	Fgfr1;Erbb3;Ccnd1;Egfr;Cdkn1a;Camk2b	mmu05205
mmu05206	MicroRNAs in cancer	Human Diseases	Cancer: overview	10	259	162	9011	0.018335	0.134028	2.14762	Bcl2l11;Pdgfa;Notch1;Erbb3;Ccne1;Ccnd1;Egfr;Cdkn1a;Pdgfra;Slc45a3	mmu05206
mmu05207	Chemical carcinogenesis - receptor activation	Human Diseases	Cancer: overview	7	259	209	9011	0.394813	0.842062	1.16527	Gstt3;Cyp3a11;Ccnd1;Egfr;Ugt2b38;Cyp2b10;Gsta1	mmu05207
mmu05208	Chemical carcinogenesis - reactive oxygen species	Human Diseases	Cancer: overview	4	259	222	9011	0.886306	1	0.626874	Gstt3;Prkd3;Egfr;Gsta1	mmu05208
mmu05210	Colorectal cancer	Human Diseases	Cancer: specific types	7	259	88	9011	0.013128	0.123584	2.76751	Bcl2l11;Gadd45a;Ccnd1;Axin2;Egfr;Gadd45b;Cdkn1a	mmu05210
mmu05211	Renal cell carcinoma	Human Diseases	Cancer: specific types	1	259	68	9011	0.863395	1	0.51164	Cdkn1a	mmu05211
mmu05212	Pancreatic cancer	Human Diseases	Cancer: specific types	5	259	76	9011	0.0671714	0.312663	2.28891	Gadd45a;Ccnd1;Egfr;Gadd45b;Cdkn1a	mmu05212
mmu05213	Endometrial cancer	Human Diseases	Cancer: specific types	6	259	58	9011	0.00616336	0.0764816	3.59912	Gadd45a;Ccnd1;Axin2;Egfr;Gadd45b;Cdkn1a	mmu05213
mmu05214	Glioma	Human Diseases	Cancer: specific types	8	259	74	9011	0.00122171	0.0303207	3.76124	Pdgfa;Gadd45a;Ccnd1;Egfr;Gadd45b;Cdkn1a;Pdgfra;Camk2b	mmu05214
mmu05215	Prostate cancer	Human Diseases	Cancer: specific types	8	259	99	9011	0.00751481	0.0854809	2.81143	Pdgfa;Pdgfc;Fgfr1;Ccne1;Ccnd1;Egfr;Cdkn1a;Pdgfra	mmu05215
mmu05216	Thyroid cancer	Human Diseases	Cancer: specific types	4	259	37	9011	0.0209282	0.146497	3.76124	Gadd45a;Ccnd1;Gadd45b;Cdkn1a	mmu05216
mmu05217	Basal cell carcinoma	Human Diseases	Cancer: specific types	5	259	63	9011	0.0343186	0.187379	2.76123	Bmp2;Gadd45a;Axin2;Gadd45b;Cdkn1a	mmu05217
mmu05218	Melanoma	Human Diseases	Cancer: specific types	9	259	72	9011	0.000203633	0.0111184	4.34894	Pdgfa;Pdgfc;Fgfr1;Gadd45a;Ccnd1;Egfr;Gadd45b;Cdkn1a;Pdgfra	mmu05218
mmu05219	Bladder cancer	Human Diseases	Cancer: specific types	4	259	41	9011	0.0293706	0.174308	3.39429	Ccnd1;Egfr;Tymp;Cdkn1a	mmu05219
mmu05220	Chronic myeloid leukemia	Human Diseases	Cancer: specific types	4	259	76	9011	0.174534	0.574069	1.83113	Gadd45a;Ccnd1;Gadd45b;Cdkn1a	mmu05220
mmu05221	Acute myeloid leukemia	Human Diseases	Cancer: specific types	2	259	70	9011	0.602245	0.951609	0.994043	Per2;Ccnd1	mmu05221
mmu05222	Small cell lung cancer	Human Diseases	Cancer: specific types	8	259	93	9011	0.00517665	0.070773	2.99282	Lama3;Lama5;Lamc3;Gadd45a;Ccne1;Ccnd1;Gadd45b;Cdkn1a	mmu05222
mmu05223	Non-small cell lung cancer	Human Diseases	Cancer: specific types	5	259	72	9011	0.0556808	0.271444	2.41608	Gadd45a;Ccnd1;Egfr;Gadd45b;Cdkn1a	mmu05223
mmu05224	Breast cancer	Human Diseases	Cancer: specific types	11	259	147	9011	0.00336203	0.0650813	2.60345	Lrp5;Notch1;Frat2;Fgfr1;Gadd45a;Ccnd1;Axin2;Egfr;Frat1;Gadd45b;Cdkn1a	mmu05224
mmu05225	Hepatocellular carcinoma	Human Diseases	Cancer: specific types	11	259	173	9011	0.0111568	0.112808	2.21218	Gstt3;Lrp5;Frat2;Gadd45a;Ccnd1;Axin2;Egfr;Frat1;Gadd45b;Cdkn1a;Gsta1	mmu05225
mmu05226	Gastric cancer	Human Diseases	Cancer: specific types	10	259	149	9011	0.0106844	0.112808	2.335	Lrp5;Frat2;Gadd45a;Ccne1;Ccnd1;Axin2;Egfr;Frat1;Gadd45b;Cdkn1a	mmu05226
mmu05230	Central carbon metabolism in cancer	Human Diseases	Cancer: overview	3	259	69	9011	0.318653	0.780002	1.51267	Fgfr1;Egfr;Pdgfra	mmu05230
mmu05231	Choline metabolism in cancer	Human Diseases	Cancer: overview	6	259	98	9011	0.0627236	0.300413	2.13009	Pdgfa;Pdgfc;Chka;Plpp1;Egfr;Pdgfra	mmu05231
mmu05235	PD-L1 expression and PD-1 checkpoint pathway in cancer	Human Diseases	Cancer: overview	2	259	88	9011	0.724658	0.985078	0.790716	Map2k3;Egfr	mmu05235
mmu05321	Inflammatory bowel disease	Human Diseases	Immune disease	2	259	61	9011	0.527221	0.951609	1.14071	Rorc;Il12rb1	mmu05321
mmu05323	Rheumatoid arthritis	Human Diseases	Immune disease	1	259	86	9011	0.919554	1	0.404552	Tnfsf13	mmu05323
mmu05340	Primary immunodeficiency	Human Diseases	Immune disease	1	259	36	9011	0.650752	0.980338	0.966431	Blnk	mmu05340
mmu05410	Hypertrophic cardiomyopathy	Human Diseases	Cardiovascular disease	2	259	91	9011	0.741656	0.985078	0.764648	Cacng7;Itga4	mmu05410
mmu05412	Arrhythmogenic right ventricular cardiomyopathy	Human Diseases	Cardiovascular disease	2	259	77	9011	0.654156	0.980338	0.903675	Cacng7;Itga4	mmu05412
mmu05414	Dilated cardiomyopathy	Human Diseases	Cardiovascular disease	2	259	94	9011	0.757752	0.985078	0.740245	Cacng7;Itga4	mmu05414
mmu05415	Diabetic cardiomyopathy	Human Diseases	Cardiovascular disease	5	259	210	9011	0.726812	0.985078	0.828369	Pdk4;Slc2a4;Agtr1a;Camk2b;Gys2	mmu05415
mmu05416	Viral myocarditis	Human Diseases	Cardiovascular disease	1	259	81	9011	0.906797	1	0.429525	Ccnd1	mmu05416
mmu05417	Lipid and atherosclerosis	Human Diseases	Cardiovascular disease	7	259	216	9011	0.427961	0.898719	1.1275	Tab2;Pou2f1;Xbp1;Map2k3;Cyp2j9;Irf7;Camk2b	mmu05417
mmu05418	Fluid shear stress and atherosclerosis	Human Diseases	Cardiovascular disease	4	259	146	9011	0.608966	0.951609	0.953192	Mef2c;Gstt3;Pdgfa;Gsta1	mmu05418
