# Supplementary material for: Riboflavin (VB2) inhibits hepatocellular carcinogenesis by enhancing retinol metabolism and suppressing cell proliferation in Hras12V transgenic mice
Source: Front Oncol. 2026 Mar 11;16:1773897. doi: 10.3389/fonc.2026.1773897 (PMC13012928; doi:10.3389/fonc.2026.1773897)
Supplement: Supplementary Table 8 — GO term enrichment bioinformatics elaboration. [file Table8.xlsx]

## Sheet: Sheet1
Table S7. GO term enrichment bioinformatics elaboration
id	Term	Category	ListHits	p-value	Enrichment_score	geneID
GO:0046456	icosanoid biosynthetic process	biological_process	6	3.82606e-08	24.7337	Cyp4a32;Cyp4a10;Cyp4a14;Cyp4a12b;Cyp2c23;Cyp4a31
GO:0006279	premeiotic DNA replication	biological_process	5	4.84499e-08	34.3524	Mcm3;Mcm2;Mcm4;Mcm6;Mcm5
GO:0007623	circadian rhythm	biological_process	13	7.20874e-08	6.61602	Clock;Noct;Per2;Per3;Srebf1;Nampt;Bdnf;Id4;Bhlhe41;Atf5;Prok1;Dbp;Cyp7b1
GO:0000727	double-strand break repair via break-induced replication	biological_process	6	1.6151e-07	20.6114	Mcm3;Mcm2;Mcm4;Mcm6;Gins2;Mcm5
GO:0048252	lauric acid metabolic process	biological_process	5	4.34288e-07	25.7643	Cyp4a32;Cyp4a10;Cyp4a14;Cyp4a12b;Cyp4a31
GO:0006270	DNA replication initiation	biological_process	7	8.30106e-07	12.5461	Mcm10;Mcm3;Mcm2;Mcm4;Mcm6;Ccne1;Mcm5
GO:0032922	circadian regulation of gene expression	biological_process	11	1.40645e-06	6.21167	Clock;Noct;Ciart;Per2;Per3;Nampt;Ppargc1a;Id4;Usp2;Bhlhe41;Rorc
GO:0009887	animal organ morphogenesis	biological_process	15	3.29423e-06	4.17799	Thra;Pdgfa;Pdgfc;Lama3;Bmp2;Lama5;Gamt;Grem2;Lamc3;Efnb2;Megf9;Tymp;Tgm1;Pdgfra;Pbx1
GO:0006629	lipid metabolic process	biological_process	39	3.47425e-06	2.21141	Srd5a1;Fads2;Acnat2;St6galnac3;St3gal2;Retsat;Etnk2;Thrsp;Acsm1;Acnat1;Rdh16;Bdh2;Crat;Elovl6;Ptgr1;Acss3;Ip6k2;Mid1ip1;Srebf1;Xbp1;Crot;Dpep1;Pcsk9;Chka;Plpp1;Abcd2;Cyp4a10;Angptl8;Fasn;Fitm1;Cyp39a1;Hacl1;Insig2;Cyp2c23;Ehhadh;Cyp8b1;Cyp7b1;Aacs;Smpd3
GO:0006268	DNA unwinding involved in DNA replication	biological_process	6	5.74168e-06	12.3669	Mcm3;Mcm2;Mcm4;Mcm6;Gins2;Mcm5
GO:0071162	CMG complex	cellular_component	6	8.2446e-08	22.4852	Mcm3;Mcm2;Mcm4;Mcm6;Gins2;Mcm5
GO:0042555	MCM complex	cellular_component	5	3.37241e-06	18.7377	Mcm3;Mcm2;Mcm4;Mcm6;Mcm5
GO:0004497	monooxygenase activity	molecular_function	14	9.05818e-08	5.94969	Mical2;Pah;Cyp2c70;Cyp21a1;Moxd1;Cyp3a11;Cyp4a10;Cyp4a14;Cyp4a12b;Cyp39a1;Cyp2c23;Cyp2b10;Cyp8b1;Cyp7b1
GO:0008392	arachidonic acid epoxygenase activity	molecular_function	10	1.49457e-07	8.77083	Cyp4a32;Cyp2c70;Cyp4a10;Cyp4a14;Cyp4a12b;Cyp2j9;Cyp2c23;Cyp2b10;Cyp2a4;Cyp4a31
GO:0020037	heme binding	molecular_function	17	3.76474e-07	4.37993	Cyp2c70;Cyp21a1;Hpx;Cyp3a11;Cyp4a10;Cyp4a14;Cyp4a12b;Cyp2j9;Cyp39a1;Pxdn;Cyp2c23;Cyp2b10;Cyp2a4;Steap4;Cyp8b1;Cyp7b1;Gucy1a1
GO:0008135	translation factor activity, RNA binding	molecular_function	5	1.87697e-06	20.6114	Cpeb4;Eif2b3;Eef2k;Cpeb1;Cpeb2
GO:0018685	alkane 1-monooxygenase activity	molecular_function	5	3.37241e-06	18.7377	Cyp4a32;Cyp4a10;Cyp4a14;Cyp4a12b;Cyp4a31
GO:0016705	oxidoreductase activity, acting on paired donors, with incorporation or reduction of molecular oxygen	molecular_function	11	4.02443e-06	5.59817	Cyp2c70;Cyp21a1;Cyp3a11;Cyp4a10;Cyp4a14;Cyp4a12b;Cyp39a1;Cyp2c23;Cyp2b10;Cyp8b1;Cyp7b1
GO:0016491	oxidoreductase activity	molecular_function	34	4.35768e-06	2.34378	Cyb561;Cdo1;Srd5a1;Fads2;Retsat;Etfdh;Mical2;Rdh16;Pah;Bdh2;Cyp2c70;Ptgr1;Cyp21a1;Moxd1;Ddo;Hsdl2;Cyp3a11;Cyp4a10;Cyp4a14;Cyp4a12b;Fasn;Cyp39a1;Dct;Mthfr;Pxdn;Cyp2c23;Pycr2;Gldc;Ehhadh;Hsd3b3;Cyp2b10;Steap4;Cyp8b1;Cyp7b1
GO:0016740	transferase activity	molecular_function	73	5.61506e-06	1.69536	Acnat2;Pdk4;Riok2;Alpk1;Clock;St6galnac3;St3gal2;Upp2;Amt;Etnk2;Nek2;Acnat1;Map4k4;Gstt3;Trmt9b;Crat;Peli3;Keg1;Elovl6;Hecw2;Rnf144a;Chst15;Ip6k2;Gm4952;Nmrk1;Nampt;Gamt;Gcnt7;Crot;Ube2d2b;Chka;Eef2k;Map2k3;Fgfr1;Erbb3;Srm;Hectd2;Coq8a;Trim2;Fasn;Mylip;Uhrf1;Tec;Dyrk2;Prkd3;Pklr;Egfr;Aurkb;Ube2l6;Cblb;Dtx4;Psat1;Alas2;Alas1;Mapk4;Tymp;Sgk2;Alg12;Tgm1;Dpy19l3;Inmt;Rnf145;Cdkl1;Pdxk;Pdgfra;Wee1;Nhl…
