# Supplementary material for: Riboflavin (VB2) inhibits hepatocellular carcinogenesis by enhancing retinol metabolism and suppressing cell proliferation in Hras12V transgenic mice
Source: Front Oncol. 2026 Mar 11;16:1773897. doi: 10.3389/fonc.2026.1773897 (PMC13012928; doi:10.3389/fonc.2026.1773897)
Supplement: Supplementary Table 9 — KEGG pathway enrichment bioinformatic elaboration. [file Table9.xlsx]

## Sheet: Sheet1
Table S8. KEGG pathway enrichment bioinformatic elaboration
id	Term	Classification_level1	Classification_level2	ListHits	p-value	Enrichment_score	geneID	hyperlink_only_excel
mmu00830	Retinol metabolism	Metabolism	Metabolism of cofactors and vitamins	13	3.66257e-06	4.66278	Retsat;Rdh16;Cyp4a32;Cyp2c70;Cyp3a11;Cyp4a10;Cyp4a14;Cyp4a12b;Ugt2b38;Cyp2c23;Cyp2b10;Cyp2a4;Cyp4a31	mmu00830
mmu00120	Primary bile acid biosynthesis	Metabolism	Lipid metabolism	5	0.000118945	9.66431	Acnat2;Acnat1;Cyp39a1;Cyp8b1;Cyp7b1	mmu00120
mmu00260	Glycine, serine and threonine metabolism	Metabolism	Amino acid metabolism	7	0.000123658	6.08851	Tha1;Amt;Gamt;Psat1;Alas2;Alas1;Gldc	mmu00260
mmu00590	Arachidonic acid metabolism	Metabolism	Lipid metabolism	10	0.000137299	4.14185	Cyp4a32;Cyp2c70;Ptgr1;Cyp4a10;Cyp4a14;Cyp4a12b;Cyp2j9;Cyp2c23;Cyp2b10;Cyp4a31	mmu00590
mmu05218	Melanoma	Human Diseases	Cancer: specific types	9	0.000203633	4.34894	Pdgfa;Pdgfc;Fgfr1;Gadd45a;Ccnd1;Egfr;Gadd45b;Cdkn1a;Pdgfra	mmu05218
mmu04710	Circadian rhythm	Organismal Systems	Environmental adaptation	6	0.000363581	6.13968	Clock;Per2;Per3;Bhlhe41;Rorc;Dbp	mmu04710
mmu03030	DNA replication	Genetic Information Processing	Replication and repair	6	0.000428372	5.96426	Rnaseh2b;Mcm3;Mcm2;Mcm4;Mcm6;Mcm5	mmu03030
mmu04110	Cell cycle	Cellular Processes	Cell growth and death	13	0.000509877	2.918	Mcm3;Mcm2;Mcm4;Mcm6;Gadd45a;Ccne1;Ccnd1;Aurkb;Gadd45b;Cdkn1a;Wee1;Mcm5;Cdc20	mmu04110
mmu04146	Peroxisome	Cellular Processes	Transport and catabolism	9	0.000844029	3.59912	Acnat2;Acnat1;Crat;Ddo;Nudt7;Crot;Abcd2;Hacl1;Ehhadh	mmu04146
mmu04750	Inflammatory mediator regulation of TRP channels	Organismal Systems	Sensory system	11	0.00104584	3.01344	Cyp4a32;Cyp2c70;Map2k3;Cyp4a10;Cyp4a14;Cyp4a12b;Cyp2j9;Cyp2c23;Klk1b4;Cyp4a31;Camk2b	mmu04750
mmu05214	Glioma	Human Diseases	Cancer: specific types	8	0.00122171	3.76124	Pdgfa;Gadd45a;Ccnd1;Egfr;Gadd45b;Cdkn1a;Pdgfra;Camk2b	mmu05214
mmu00140	Steroid hormone biosynthesis	Metabolism	Lipid metabolism	9	0.00136324	3.36692	Srd5a1;Cyp2c70;Cyp21a1;Cyp3a11;Ugt2b38;Cyp2c23;Hsd3b3;Cyp2b10;Cyp7b1	mmu00140
mmu04270	Vascular smooth muscle contraction	Organismal Systems	Circulatory system	11	0.00271431	2.67627	Adra1a;Avpr1a;Cyp4a32;Cyp4a10;Cyp4a14;Cyp4a12b;Agtr1a;Ednra;Ppp1r14a;Cyp4a31;Gucy1a1	mmu04270
mmu05224	Breast cancer	Human Diseases	Cancer: specific types	11	0.00336203	2.60345	Lrp5;Notch1;Frat2;Fgfr1;Gadd45a;Ccnd1;Axin2;Egfr;Frat1;Gadd45b;Cdkn1a	mmu05224
mmu00071	Fatty acid degradation	Metabolism	Lipid metabolism	6	0.0035759	4.0144	Cyp4a32;Cyp4a10;Cyp4a14;Cyp4a12b;Ehhadh;Cyp4a31	mmu00071
mmu03320	PPAR signaling pathway	Organismal Systems	Endocrine system	8	0.00395949	3.12733	Fads2;Cyp4a32;Cyp4a10;Cyp4a14;Cyp4a12b;Ehhadh;Cyp8b1;Cyp4a31	mmu03320
mmu04068	FoxO signaling pathway	Environmental Information Processing	Signal transduction	10	0.00441637	2.65584	Bcl2l11;Slc2a4;Ccng2;Fbxo32;Gadd45a;Ccnd1;Egfr;Sgk2;Gadd45b;Cdkn1a	mmu04068
mmu04115	p53 signaling pathway	Cellular Processes	Cell growth and death	7	0.00483688	3.33617	Ccng2;Ei24;Gadd45a;Ccne1;Ccnd1;Gadd45b;Cdkn1a	mmu04115
mmu05222	Small cell lung cancer	Human Diseases	Cancer: specific types	8	0.00517665	2.99282	Lama3;Lama5;Lamc3;Gadd45a;Ccne1;Ccnd1;Gadd45b;Cdkn1a	mmu05222
mmu00240	Pyrimidine metabolism	Metabolism	Nucleotide metabolism	6	0.00518483	3.72766	Upp2;Ctps;Enpp3;Cda;Nt5e;Tymp	mmu00240
