# Supplementary material for: Riboflavin (VB2) inhibits hepatocellular carcinogenesis by enhancing retinol metabolism and suppressing cell proliferation in Hras12V transgenic mice
Source: Front Oncol. 2026 Mar 11;16:1773897. doi: 10.3389/fonc.2026.1773897 (PMC13012928; doi:10.3389/fonc.2026.1773897)
Supplement: Supplementary Table 10 — Exact P-values for the statistical comparisons in the figures. [file Table10.xlsx]

## Sheet: Sheet1
Table S10. Exact P-values for the statistical comparisons in the figures.
Figure Panel	Comparison	Exact p value
Fig. 1C	Tumor number (＜2mm): VB2 vs. Co.	0.005761
	Tumor number (2-5mm): VB2 vs. Co.	0.008646
	Tumor number (＞5mm): VB2 vs. Co.	<0.0001
	Tumor number (Total): VB2 vs. Co.	<0.0001
Fig. 1D	Liver weight: VB2 vs. Co.	<0.0001
	Body weight: VB2 vs. Co.	0.0021
	Liver/body weight ratio: VB2 vs. Co.	<0.0001
Fig. 1E	ALT: VB2 vs. Co.	0.0007
	AST: VB2 vs. Co.	0.0034
Fig. 4A	Rdh16: VB2 vs. Co.	0.0064
	Cyp3a11: VB2 vs. Co.	0.0104
	Cyp2b10: VB2 vs. Co.	<0.0001
	Cyp4a10: VB2 vs. Co.	0.0041
	Cyp4a31: VB2 vs. Co.	0.0022
	Cyp4a32: VB2 vs. Co.	0.0042
Fig. 5A	Cdknia: VB2 vs. Co.	<0.0001
Fig. 5B	Cyclin D1: VB2 vs. Co.	0.0067
	Cyclin E1: VB2 vs. Co.	0.0041
Fig. 5F	Mcm2: VB2 vs. Co.	0.0001
	Mcm3: VB2 vs. Co.	<0.0001
	Mcm4: VB2 vs. Co.	<0.0001
	Mcm5: VB2 vs. Co.	0.0003
	Mcm6: VB2 vs. Co.	<0.0001
Fig. S2C	ALT: VB2 vs. Co.	0.0023
	AST: VB2 vs. Co.	0.0119
Fig. S2D	Liver weight: VB2 vs. Co.	0.001
	Liver/body weight ratio: VB2 vs. Co.	0.0106
Fig. S2E	Tumor number (＞5mm): VB2 vs. Co.	0.025029
